# Supplementary material for: Identification of candidate genes and enriched biological functions for feed efficiency traits by integrating plasma metabolites and imputed whole genome sequence variants in beef cattle
Source: BMC Genomics. 2021 Nov 15;22:823. doi: 10.1186/s12864-021-08064-5 (PMC8591823; doi:10.1186/s12864-021-08064-5)
Supplement: Supplementary file 1 — Additional file 1: Table S1. Additive genetic variances and heritability estimates for 11 metabolites based on the imputed whole genome sequence (WGS) variants in a beef cattle multibreed population; Table S2. Uniquely common candidate genes for feed efficiency traits in a beef cattle multibreed population; Table S3. Enriched biological functions significantly associated with RFI in a beef cattle multibreed population; Table S4. Enriched biological functions significantly associated with DMI in a beef cattle multibreed population; Table S5. Enriched biological functions significantly associated with ADG in a beef cattle multibreed population; Table S6. Enriched biological functions significantly associated with MWT in a beef cattle multibreed population; Table S7. Uniquely common biological functions for feed efficiency traits in a beef cattle multibreed population; Table S8. The comparison of candidate genes between the current study and Zhang et al; Table S9. Genomic breed composition for animals; Table S10. Descriptive statistics of phenotypic data on feed efficiency traits and metabolites. [file 12864_2021_8064_MOESM1_ESM.xlsx]

## Sheet: Table S1
Table S1 Additive genetic variances and heritability estimates for 11 metabolites based on the imputed whole genome sequence (WGS) variants in a beef cattle multibreed population
Metabolite	Additive genetic variance	Standard error of additive genetic variance	Heritability	Standard error of heritability
citric acid	0.003103	338.565	1e-06	0.109108
choline	3845.67	2311.45	0.207169	0.121777
glycine	0.013246	1619.3	1e-06	0.123369
L-tyrosine	0.000195	21.5511	1e-06	0.112625
L-isoleucine	0.000249	23.0495	1e-06	0.092824
lysine	102.768	89.1354	0.138969	0.119258
L-lactic acid	317880	407475	0.100063	0.127558
L-glutamine	27.3171	40.0715	0.069727	0.101978
L-leucine	0.000783	88.2427	1e-06	0.113609
L-valine	0.001669	182.808	1e-06	0.110913
dimethyl sulfone	0.000333	31.1974	1e-06	0.0942

## Sheet: Table S2
Table S2 Uniquely common candidate genes for feed efficiency traits in a beef cattle multibreed population
Trait	Number of common genes	Common gene name
DMI, RFI	24	ADGRF1, FRMD5, OR6C75, PRTG, SLC35A5, CCDC80, ATG3, GTPBP8, STYXL2, SIDT1, HS6ST3, BOC, NEPRO, BTLA, GPA33, DAB1, NEDD4, FGF12, MFHAS1, ITPR2, CD200R1L, SSPN, SPICE1, ADGRF5
ADG, MWT	15	ZNF667, CDC42BPB, CA4, SERPINE3, ZNHIT3, INTS6, KLHL31, SLC28A3, EDEM1, ARL8B, AMN, TRAF3, ZNF583, MYO19, USP32
DMI, MWT	1	AQP9

## Sheet: Table S3
Table S3 Enriched biological functions significantly associated with RFI in a beef cattle multibreed population
Biological function	P-value range	Genes involved in the biological function
Cellular Assembly and Organization	7.92E-05-4.19E-02	ADGRF1,ADGRF5,ANXA8/ANXA8L1,ATG3,BOC,CD2AP,DAB1,DYNC1LI1,ESR2,FGF12,ITPR2,KATNA1,LATS1,NEDD4,SHROOM3,SPICE1,SYNE2
Cell Morphology	1.02E-03-4.02E-02	ADGRF5,ATG3,BOC,CD2AP,ESR2,KATNA1,LATS1,NEDD4,SLC9A9,SYNE2
Cellular Function and Maintenance	1.02E-03-4.19E-02	ADGRF1,ADGRF5,ANXA8/ANXA8L1,ATG3,BOC,CD2AP,DAB1,DYNC1LI1,ESR2,FGF12,ITPR2,KATNA1,NEDD4,SHROOM3,SYNE2
Cellular Movement	1.12E-03-2.87E-02	DAB1,ESR2,KATNA1
Molecular Transport	1.28E-03-3.36E-02	ADGRF5,DAB1,ESR2,ITPR2,LATS1,SHROOM3
Protein Synthesis	1.28E-03-3.2E-02	ESR2,LATS1,SHROOM3
Small Molecule Biochemistry	1.28E-03-4.31E-02	ADGRF5,DAB1,ESR2,HS6ST3,LATS1,SSPN
Cell-To-Cell Signaling and Interaction	1.71E-03-3.7E-02	CD200R1L,ESR2,FGF12,LATS1,NEDD4,SLC9A9
Cellular Development	1.71E-03-4.46E-02	BOC,BTLA,ESR2,LATS1,NEDD4,SSPN
Cellular Growth and Proliferation	1.71E-03-4.46E-02	BOC,BTLA,ESR2,LATS1,NEDD4
Post-Translational Modification	1.71E-03-8.52E-03	PCMT1,SHROOM3
Cell Death and Survival	2.69E-03-4.35E-02	ATG3,BTLA,CCDC80,CD2AP,ESR2,FGF12,ITPR2,LATS1
Cell Cycle	3.42E-03-4.35E-02	BTLA,CD2AP,DYNC1LI1,ESR2,LATS1,SPICE1
DNA Replication, Recombination, and Repair	3.42E-03-4.19E-02	LATS1
Cell Signaling	5.12E-03-3.27E-02	ESR2,ITPR2,NEDD4
Cellular Compromise	5.12E-03-4.19E-02	DAB1,ESR2,KATNA1
Drug Metabolism	5.12E-03-2.7E-02	ESR2
Lipid Metabolism	5.12E-03-4.31E-02	ADGRF5,DAB1,ESR2,SSPN
Protein Trafficking	5.12E-03-5.12E-03	ESR2,SHROOM3
Vitamin and Mineral Metabolism	5.12E-03-3.27E-02	ESR2,ITPR2
Carbohydrate Metabolism	1.02E-02-1.02E-02	HS6ST3
Cellular Response to Therapeutics	1.02E-02-2.53E-02	ATG3,ESR2
Gene Expression	1.7E-02-1.7E-02	ESR2
Free Radical Scavenging	3.36E-02-3.36E-02	ADGRF5

## Sheet: Table S4
Table S4 Enriched biological functions significantly associated with DMI in a beef cattle multibreed population
Biological function	P-value range	Genes involved in the biological function
Lipid Metabolism	2.46E-04-2.81E-02	ACACB,ADGRF5,ALDH3B1,AQP9,CCDC80,CHKA,CPT1A,DAB1,DDX5,HNF1A,IGHMBP2,LRP5,NOS1,PLSCR1,PVALB,SSPN
Molecular Transport	2.46E-04-2.54E-02	ACACB,ADGRF5,AQP9,CCDC80,CD247,CHKA,CPT1A,DAB1,DDX5,FGF12,HNF1A,IFT27,IGHMBP2,ITPR2,LRP5,NEDD4,NOS1,NPFFR2,PECAM1,PLSCR1,PVALB,TCIRG1
Small Molecule Biochemistry	2.46E-04-2.81E-02	ACACB,ADGRF5,ALDH3B1,AQP9,CCDC80,CHKA,CPT1A,DAB1,DDX5,HNF1A,HS6ST3,IGHMBP2,LRP5,NOS1,NPFFR2,PECAM1,PLSCR1,PVALB,SGCD,SSPN,TCIRG1
Nucleic Acid Metabolism	2.84E-04-2.81E-02	ACACB,CPT1A,NOS1
Protein Synthesis	5.66E-04-1.13E-02	ACACB,CCDC80,HNF1A,LRP5,NOS1,NPFFR2,PECAM1,SGCD
Cell Death and Survival	6.11E-04-2.81E-02	ATG3,BTLA,CD247,DDX5,HNF1A,ITPR2,LRP5,NOS1,PECAM1,PERP,PLSCR1,POU2F1,SGCD,SSPN
Cellular Compromise	6.11E-04-2.54E-02	HNF1A,LRP5,NOS1,PLSCR1,PRTG,TCIRG1
Cell Signaling	7.06E-04-2.26E-02	BICD1,BOC,CD247,DDX5,HHAT,HNF1A,IFT27,ITPR2,LRP5,NOS1,OASL,PLSCR1,PVALB,SGCD,TCIRG1
Cellular Function and Maintenance	1.19E-03-2.54E-02	ATG3,BICD1,BOC,CACNG2,DAB1,FCHO2,HNF1A,IFT27,ITPR2,LRP5,NEDD4,NOS1,PECAM1,PLSCR1,PVALB,SGCD,TCIRG1
Cell Cycle	1.62E-03-2.26E-02	BTLA,CHKA,PLSCR1,POU2F1
Carbohydrate Metabolism	2.38E-03-2.54E-02	ACACB,AQP9,CCDC80,CHKA,CPT1A,HNF1A,HS6ST3,LRP5,PLSCR1
Amino Acid Metabolism	2.85E-03-2.54E-02	HNF1A,NOS1
Cell Morphology	2.85E-03-2.81E-02	ADGRF5,ATG3,BOC,CACNG2,CD247,FOXN4,HNF1A,LRP5,NEDD4,NOS1,PECAM1,PERP,POLG2,PVALB,SGCD,TCIRG1
Cell-To-Cell Signaling and Interaction	2.85E-03-2.65E-02	ACACB,CACNG2,CD247,CDH8,FGF12,LRP5,NEDD4,NOS1,PECAM1,PERP,PVALB
Cellular Assembly and Organization	2.85E-03-2.81E-02	ACACB,ATG3,BOC,CACNG2,CD247,CDH8,DAB1,FCHO2,HNF1A,IFT27,ITPR2,KMT5B,NEDD4,NOS1,PECAM1,PERP,PLSCR1,POLG2,PVALB,SGCD
Cellular Development	2.85E-03-2.81E-02	BOC,BTLA,CHKA,DAB1,FOXN4,HNF1A,ITPR2,NEPRO,NOS1,PECAM1,PLSCR1,PRTG,PVALB,SSPN,TCIRG1
Cellular Growth and Proliferation	2.85E-03-2.81E-02	BOC,BTLA,HNF1A,ITPR2,NOS1,PECAM1,PLSCR1,POU2F1,PVALB,TCIRG1
Cellular Movement	2.85E-03-2.56E-02	DAB1,HNF1A,MACF1,NEDD4,NOS1,PECAM1
Drug Metabolism	2.85E-03-2.85E-03	PVALB
RNA Post-Transcriptional Modification	2.85E-03-2.85E-03	DDX5
Energy Production	5.69E-03-1.98E-02	ACACB,CCDC80,CPT1A,DDX5,HNF1A,NOS1
Gene Expression	5.69E-03-2.26E-02	DDX5,IGHMBP2,POU2F1
Post-Translational Modification	5.69E-03-8.52E-03	HNF1A,NOS1
Vitamin and Mineral Metabolism	8.52E-03-2.26E-02	ACACB,CD247,HNF1A,ITPR2,LRP5,NOS1,PVALB,SGCD,TCIRG1
Cellular Response to Therapeutics	1.7E-02-2.54E-02	ATG3

## Sheet: Table S5
Table S5 Enriched biological functions significantly associated with ADG in a beef cattle multibreed population
Biological function	P-value range	Genes involved in the biological function
Cell-To-Cell Signaling and Interaction	6.57E-04-6.57E-04	TRAF3
Cellular Development	6.57E-04-2.34E-02	TRAF3
Cellular Function and Maintenance	6.57E-04-2.21E-02	AMN,ARL8B,MYO19,TRAF3
Cellular Growth and Proliferation	6.57E-04-2.34E-02	TRAF3
Molecular Transport	6.57E-04-2.34E-02	AMN,ARL8B,CA4,SLC28A3,TRAF3
Nucleic Acid Metabolism	6.57E-04-1.5E-02	SLC28A3
Small Molecule Biochemistry	6.57E-04-1.5E-02	AMN,SLC28A3
Cellular Compromise	1.31E-03-1.18E-02	ARL8B,CA4
Cellular Movement	1.31E-03-2.15E-02	ARL8B,CA4
Protein Trafficking	2.63E-03-4.59E-03	AMN,TRAF3
Cell Death and Survival	3.28E-03-3.24E-02	ARL8B,CA4,TRAF3
Drug Metabolism	4.59E-03-4.59E-03	AMN
Cell Cycle	6.56E-03-3.81E-02	MYO19
Cellular Assembly and Organization	7.21E-03-3.62E-02	ARL8B,MYO19
RNA Post-Transcriptional Modification	8.51E-03-8.51E-03	INTS6
Cell Morphology	9.82E-03-9.82E-03	ARL8B
Post-Translational Modification	1.02E-02-1.02E-02	TRAF3,USP32
Vitamin and Mineral Metabolism	1.5E-02-1.5E-02	AMN

## Sheet: Table S6
Table S6 Enriched biological functions significantly associated with MWT in a beef cattle multibreed population
Biological function	P-value range	Genes involved in the biological function
Molecular Transport	7.04E-04-4.79E-02	AMN,AQP9,ARL8B,ATP6V0A4,CA4,CAMK2B,DDX56,DDX6,NPC1L1,PPP3CC,SLC28A3,SORBS3,TRAF3,TRAK1
Nucleic Acid Metabolism	7.04E-04-2.7E-02	AQP9,SLC28A3
Small Molecule Biochemistry	7.04E-04-4.79E-02	AMN,AQP9,NPC1L1,PPP3CC,SLC28A3,SORBS3,TREH
Cell Cycle	1.45E-03-2.78E-02	ARL8B,CAMK2B,MYO19,NUDCD3,TRIM24
Cell Morphology	1.45E-03-3.36E-02	AQP9,ARL8B,CAMK2B,NUDCD3,PDLIM2,PINX1,TRIM24
Cellular Assembly and Organization	1.45E-03-4.38E-02	ARL8B,CAMK2B,CCAR2,CDC42BPB,DDX6,MYO16,NPC1L1,NUDCD3,PDLIM2,PHLDB1,PINX1,TRAK1,TRIM24,ULK4
DNA Replication, Recombination, and Repair	1.45E-03-4.19E-02	ARL8B,NUDCD3,PINX1,TRIM24
Cellular Function and Maintenance	1.49E-03-4.38E-02	AMN,AQP9,ARL8B,CAMK2B,CCAR2,CDC42BPB,MYO16,MYO19,NPC1L1,NUDCD3,PHLDB1,TRAF3,TRAK1,ULK4
Carbohydrate Metabolism	1.71E-03-1.36E-02	AQP9,TREH
Cell-To-Cell Signaling and Interaction	1.71E-03-4.19E-02	CAMK2B,PDLIM2,PPP3CC,SORBS3,TRAF3
Cellular Development	1.71E-03-3.2E-02	CAMK2B,TRAF3,ULK4
Cellular Growth and Proliferation	1.71E-03-3.2E-02	CCAR2,DDX56,SOX7,TRAF3
Lipid Metabolism	1.71E-03-4.79E-02	AQP9,NPC1L1
Vitamin and Mineral Metabolism	1.71E-03-3.86E-02	AMN,NPC1L1
Cellular Compromise	3.42E-03-3.03E-02	ARL8B,CA4,CCAR2,PINX1
Cellular Movement	3.42E-03-3.53E-02	ARL8B,CA4,PPP3CC,TRAK1
Gene Expression	3.42E-03-4.62E-02	DDX6,EIF5,TRIM24
RNA Damage and Repair	3.42E-03-3.42E-03	EIF5
Post-Translational Modification	4.42E-03-3.53E-02	CAMK2B,CDC42BPB,KLHL31,MARK3,TRIM24,UBE2E2
Protein Trafficking	6.82E-03-1.53E-02	AMN,TRAF3,UBE2E2
Cell Death and Survival	8.52E-03-3.03E-02	ARL8B,CAMK2B,PPP3CC,TRAF3
Protein Degradation	9.57E-03-2.09E-02	CCAR2,EDEM1,PINX1,TRAF3,TRIM24
Protein Synthesis	9.57E-03-3.7E-02	CAMK2B,CCAR2,DDX6,EDEM1,EIF5,MARK3,NPC1L1,PINX1,TRAF3,TRIM24
Drug Metabolism	1.19E-02-1.19E-02	AMN
Protein Folding	1.53E-02-1.53E-02	UBE2E2
Cell Signaling	1.88E-02-3.89E-02	CAMK2B,KLHL31,MARK3,SORBS3,ULK4
RNA Post-Transcriptional Modification	2.2E-02-2.2E-02	INTS6
RNA Trafficking	3.7E-02-3.7E-02	DDX6

## Sheet: Table S7
Table S7 Uniquely common biological functions for feed efficiency traits in a beef cattle multibreed population
Trait	Number of common biological function	Common biological function
ADG, DMI, MWT, RFI	15	Molecular Transport	Cellular Function and Maintenance	Cell Morphology	Small Molecule Biochemistry	Cellular Assembly and Organization	Cell-To-Cell Signaling and Interaction	Cell Cycle	Cellular Development	Cellular Movement	Drug Metabolism	Vitamin and Mineral Metabolism	Cell Death and Survival	Cellular Growth and Proliferation	Post-Translational Modification	Cellular Compromise
DMI, MWT, RFI	5	Lipid Metabolism	Carbohydrate Metabolism	Cell Signaling	Protein Synthesis	Gene Expression
ADG, DMI, MWT	2	Nucleic Acid Metabolism	RNA Post-Transcriptional Modification
ADG, MWT, RFI	1	Protein Trafficking
DMI, RFI	1	Cellular Response to Therapeutics
MWT, RFI	1	DNA Replication, Recombination, and Repair

## Sheet: Table S8
Table S8 The comparison of candidate genes between the current study and Zhang et al
Trait	Number of candidate genes identified by Zhang et al.	Number of candidate genes identified in this study	Number of overlapping genes	overlapping genes / total identified genes (%)	Overlapping gene
RFI	596	40	10	0.25	SHROOM3, GTPBP8, ADGRF5, SLC9A9, NEPRO, ADGRF1, SYNE2, FRMD5, ADGRF4, ITPR2
DMI	268	66	23	0.348485	GTPBP8, CUX2, ADGRF5, DDX5, NEPRO, NOS1, ADGRF1, NDUFS8, MFHAS1, FBXO21, TCIRG1, HNF1A, CHKA, C17H12orf43, LRP5, OASL, PPP6R3, TMEM171, PERP, FCHO2, POU2F1, MACF1, SGCD
ADG	179	15	6	0.4	SERPINE3, INTS6, TRAF3, AMN, CDC42BPB, SLC28A3
MWT	532	40	7	0.175	UBE2E2, MARK3, USP32, CAMK2B, SLC28A3, PPP3CC, SORBS3

## Sheet: Table S9
Table S9 Genomic breed composition for animals
Animal ID	Breed composition 1	Breed composition 2	Breed composition 3	Breed composition 4	Breed composition 5	Breed composition 6
Animal ID-1	0.138406	0.16086	0.119082	0.102753	0.40553	0.073369
Animal ID-2	0.055984	0.117457	0.173606	0.160568	0.428861	0.063523
Animal ID-3	0.053975	0.15049	0.178139	0.121011	0.465636	0.03075
Animal ID-4	0.629188	0.055222	0.121385	0.177641	0.016555	1e-05
Animal ID-5	0.439156	1e-05	0.021922	0.460613	0.033807	0.044491
Animal ID-6	0.641678	0.057607	0.156479	0.091593	0.031607	0.021037
Animal ID-7	0.722876	0.00595	0.131481	0.114644	0.021043	0.004006
Animal ID-8	0.640029	0.055062	0.125477	0.170584	1e-05	0.008837
Animal ID-9	0.777169	0.023908	0.107817	0.091086	1e-05	1e-05
Animal ID-10	0.586929	0.067266	0.129668	0.205029	0.011098	1e-05
Animal ID-11	0.622412	0.044428	0.14138	0.15122	0.038586	0.001973
Animal ID-12	0.542696	0.050636	0.166231	0.163378	0.049404	0.027655
Animal ID-13	0.544571	0.03588	0.118935	0.163346	0.082047	0.055221
Animal ID-14	0.705903	0.046829	0.145699	0.099853	1e-05	0.001706
Animal ID-15	0.706276	0.001126	0.092261	0.144276	0.056051	1e-05
Animal ID-16	0.510356	0.074126	0.185477	0.165903	0.064128	1e-05
Animal ID-17	0.667132	0.033552	0.112223	0.160213	0.02687	1e-05
Animal ID-18	0.576476	0.049876	0.136306	0.160576	0.050153	0.026613
Animal ID-19	0.722455	0.025323	0.097894	0.137247	0.017071	1e-05
Animal ID-20	0.64386	0.025084	0.078633	0.230795	0.000265	0.021363
Animal ID-21	0.697132	0.032977	0.099662	0.089384	0.048152	0.032693
Animal ID-22	0.68436	0.051805	0.105799	0.050442	0.080205	0.027389
Animal ID-23	0.61343	0.05099	0.158522	0.135685	0.035532	0.005841
Animal ID-24	0.577348	0.02697	0.152907	0.157643	0.081448	0.003684
Animal ID-25	0.65837	0.022939	0.110582	0.146588	0.06151	1e-05
Animal ID-26	0.718541	0.048104	0.121239	0.092748	0.003553	0.015815
Animal ID-27	0.660642	0.033785	0.181145	0.124409	1e-05	1e-05
Animal ID-28	0.805485	1e-05	0.089192	0.075826	0.029476	1e-05
Animal ID-29	0.672135	0.034164	0.109655	0.138823	0.013187	0.032035
Animal ID-30	0.641369	0.005292	0.141489	0.16412	0.047721	1e-05
Animal ID-31	0.627049	0.003729	0.208738	0.135551	0.024922	1e-05
Animal ID-32	0.572018	0.079043	0.116416	0.232503	1e-05	1e-05
Animal ID-33	0.764522	0.033436	0.092567	0.109455	1e-05	1e-05
Animal ID-34	0.547646	0.038934	0.151439	0.198722	0.051532	0.011726
Animal ID-35	0.730794	0.099169	0.117106	0.041453	0.005376	0.006102
Animal ID-36	0.736745	0.015736	0.119914	0.106563	0.021033	1e-05
Animal ID-37	0.640754	0.047989	0.108174	0.201384	1e-05	0.001688
Animal ID-38	0.531369	0.093159	0.119411	0.200968	0.050995	0.004097
Animal ID-39	0.648875	0.024198	0.058477	0.248935	0.002216	0.017299
Animal ID-40	0.677928	0.029804	0.146016	0.146232	1e-05	1e-05
Animal ID-41	0.569245	0.035201	0.219947	0.104058	0.071539	1e-05
Animal ID-42	0.706885	0.031729	0.109791	0.15157	1.5e-05	1e-05
Animal ID-43	0.648381	0.067829	0.086927	0.162018	0.034835	1e-05
Animal ID-44	0.622898	0.053685	0.143058	0.138261	0.033391	0.008706
Animal ID-45	0.645363	0.031293	0.094083	0.176032	0.042672	0.010557
Animal ID-46	0.690382	0.056127	0.125079	0.064718	0.032882	0.030812
Animal ID-47	0.605575	0.056612	0.115396	0.162379	0.035757	0.02428
Animal ID-48	0.529406	0.038207	0.223054	0.155791	0.04917	0.004372
Animal ID-49	0.592492	0.086834	0.093172	0.175493	0.010092	0.041917
Animal ID-50	0.656079	0.050608	0.135068	0.132992	1e-05	0.025243
Animal ID-51	0.629825	0.0452	0.11604	0.134339	0.026311	0.048285
Animal ID-52	0.596395	0.03666	0.17312	0.151615	0.0422	1e-05
Animal ID-53	0.673438	0.071639	0.159771	0.072338	1e-05	0.022804
Animal ID-54	0.564843	0.015442	0.200449	0.15272	0.051688	0.014858
Animal ID-55	0.868684	0.010147	0.061208	0.059941	1e-05	1e-05
Animal ID-56	0.876505	0.005201	0.088974	0.0293	1e-05	1e-05
Animal ID-57	0.722911	0.004403	0.13189	0.104418	0.008793	0.027586
Animal ID-58	0.799011	0.056793	0.064146	0.08003	1e-05	1e-05
Animal ID-59	0.871427	1e-05	0.035683	0.092861	1e-05	1e-05
Animal ID-60	0.463654	0.113285	0.273087	0.090555	0.049396	0.010024
Animal ID-61	0.887431	0.013957	0.051456	0.033253	1e-05	0.013893
Animal ID-62	0.738315	0.026762	0.068584	0.166318	1e-05	1e-05
Animal ID-63	0.527846	0.002484	0.100109	0.342097	1e-05	0.027454
Animal ID-64	0.775314	0.019124	0.098591	0.073616	0.033345	1e-05
Animal ID-65	0.467547	0.045513	0.164523	0.308527	0.011919	0.001971
Animal ID-66	0.54003	0.066632	0.138963	0.160005	0.078022	0.016348
Animal ID-67	0.289142	0.008405	0.092433	0.562209	0.044444	0.003367
Animal ID-68	0.689421	0.074353	0.122149	0.069104	0.044964	1e-05
Animal ID-69	0.506732	1e-05	0.405164	0.009147	0.022684	0.056263
Animal ID-70	0.698333	1e-05	0.121993	0.085827	0.060462	0.033375
Animal ID-71	0.84954	0.009705	0.067427	0.014988	0.009795	0.048545
Animal ID-72	0.450229	1e-05	0.013723	0.536018	1e-05	1e-05
Animal ID-73	0.945607	0.005975	0.015753	0.005761	1e-05	0.026894
Animal ID-74	0.508606	0.043304	0.049632	0.398439	1e-05	1e-05
Animal ID-75	0.426834	0.029599	0.143959	0.377881	1e-05	0.021717
Animal ID-76	0.343387	0.156826	0.169591	0.328929	0.001258	1e-05
Animal ID-77	0.675775	0.072354	0.13036	0.119197	0.002304	1e-05
Animal ID-78	0.444306	0.071042	0.137443	0.347189	1e-05	1e-05
Animal ID-79	0.474199	1e-05	0.157359	0.345784	0.022638	1e-05
Animal ID-80	0.40372	0.039737	0.159195	0.335893	0.061445	1e-05
Animal ID-81	0.34174	0.080302	0.202979	0.361084	1e-05	0.013886
Animal ID-82	0.799483	1e-05	0.095921	0.095882	0.008695	1e-05
Animal ID-83	0.428038	0.057959	0.130889	0.383093	1e-05	1e-05
Animal ID-84	0.335411	1e-05	0.117617	0.506895	0.040057	1e-05
Animal ID-85	0.301472	0.058764	0.236921	0.388011	0.014821	1e-05
Animal ID-86	0.366417	0.02955	0.161268	0.350028	0.056926	0.035811
Animal ID-87	0.433216	0.061885	0.147604	0.337022	0.020262	1e-05
Animal ID-88	0.218564	0.01714	0.110832	0.571375	0.040422	0.041667
Animal ID-89	0.413007	0.040654	0.163236	0.369122	0.013971	1e-05
Animal ID-90	0.444385	0.082221	0.125908	0.347464	1.2e-05	1e-05
Animal ID-91	0.557586	0.060058	0.136205	0.209432	0.036709	1e-05
Animal ID-92	0.721508	1e-05	0.12462	0.153842	1e-05	1e-05
Animal ID-93	0.831518	0.003816	0.015491	0.149155	1e-05	1e-05
Animal ID-94	0.769313	0.033731	0.140195	0.056741	1e-05	1e-05
Animal ID-95	0.644564	0.025125	0.131743	0.198548	1e-05	1e-05
Animal ID-96	0.855736	0.012875	0.094593	0.033932	1e-05	0.002855
Animal ID-97	0.689877	0.02476	0.123196	0.162147	1e-05	1e-05
Animal ID-98	0.851955	0.029017	0.078673	0.03431	1e-05	0.006035
Animal ID-99	0.464636	0.050988	0.255198	0.133151	0.059095	0.03693
Animal ID-100	0.425662	0.105172	0.290484	0.072221	0.097998	0.008463
Animal ID-101	0.539474	0.071892	0.21859	0.111341	0.05848	0.000224
Animal ID-102	0.870829	1e-05	0.022047	0.092024	0.015081	1e-05
Animal ID-103	0.761575	0.032188	0.071806	0.099934	0.006327	0.02817
Animal ID-104	0.466313	0.096885	0.159979	0.245119	0.031695	1e-05
Animal ID-105	0.825983	0.011225	0.069589	0.093183	1e-05	1e-05
Animal ID-106	0.614692	1e-05	0.036561	0.343093	1e-05	0.005634
Animal ID-107	0.798268	0.026796	0.087726	0.049083	0.012503	0.025623
Animal ID-108	0.288724	0.123251	0.375296	0.122289	0.09043	1e-05
Animal ID-109	0.818679	0.036059	0.067859	0.077383	1e-05	1e-05
Animal ID-110	0.230654	0.064396	0.20295	0.411981	0.04219	0.047829
Animal ID-111	0.781732	0.04013	0.081195	0.095098	0.001836	1e-05
Animal ID-112	0.715665	0.034291	0.16185	0.062897	0.025288	1e-05
Animal ID-113	0.684173	0.078678	0.160593	0.042467	0.032399	0.00169
Animal ID-114	0.309584	0.044729	0.212626	0.404031	0.009154	0.019877
Animal ID-115	0.562183	0.061486	0.069358	0.278823	0.02814	1e-05
Animal ID-116	0.072808	0.194268	0.075589	0.111142	0.486935	0.059258
Animal ID-117	0.026548	1e-05	1e-05	0.178351	0.795071	1e-05
Animal ID-118	0.199206	0.075343	0.036477	0.133858	0.518614	0.036501
Animal ID-119	0.03673	0.037319	0.024127	0.231715	0.639633	0.030477
Animal ID-120	0.122152	0.072739	0.168954	0.062318	0.555256	0.01858
Animal ID-121	0.010895	0.05808	1e-05	0.081521	0.849483	1e-05
Animal ID-122	0.048299	0.095123	0.097248	0.269583	0.45415	0.035597
Animal ID-123	0.102677	0.035441	0.054743	0.210393	0.556414	0.040333
Animal ID-124	0.073342	0.166133	0.101106	0.078716	0.557599	0.023104
Animal ID-125	1e-05	0.074143	0.292219	0.120502	0.458986	0.054141
Animal ID-126	0.178912	0.028623	0.187546	0.075826	0.488215	0.040878
Animal ID-127	0.03393	0.035292	0.122192	0.028946	0.776441	0.0032
Animal ID-128	0.136713	0.173452	0.1377	0.008154	0.533155	0.010826
Animal ID-129	0.044191	0.125262	0.110579	0.254641	0.42198	0.043346
Animal ID-130	0.070311	0.065684	0.08191	0.129378	0.596653	0.056064
Animal ID-131	0.019834	0.038893	0.19401	0.131911	0.594067	0.021285
Animal ID-132	0.132561	0.226464	0.012201	0.052406	0.576358	1e-05
Animal ID-133	0.472963	0.05351	0.201666	0.166575	0.092128	0.013158
Animal ID-134	0.720485	0.025082	0.096194	0.018195	0.06718	0.072865
Animal ID-135	0.710079	0.010994	0.114713	0.080679	0.0613	0.022236
Animal ID-136	0.33686	0.023058	0.042172	0.505586	0.078498	0.013826
Animal ID-137	0.090272	0.145697	0.148242	0.48885	0.069646	0.057294
Animal ID-138	0.679637	1e-05	0.033726	0.273494	1e-05	0.013123
Animal ID-139	0.115669	0.018063	0.020502	0.72334	0.102714	0.019711
Animal ID-140	0.578403	1e-05	0.062649	0.284228	0.053334	0.021376
Animal ID-141	0.120175	0.050505	0.049288	0.709354	0.049777	0.020901
Animal ID-142	0.284338	0.040452	0.01362	0.604947	0.043255	0.013387
Animal ID-143	0.87477	1e-05	0.05195	0.064408	0.008852	1e-05
Animal ID-144	0.30541	0.012411	0.006915	0.558037	0.088198	0.02903
Animal ID-145	0.124942	0.050621	0.033051	0.728176	0.046292	0.016918
Animal ID-146	0.234659	0.054445	0.038916	0.633053	0.026404	0.012522
Animal ID-147	0.102982	0.045307	0.013373	0.791848	0.046479	1e-05
Animal ID-148	0.299311	0.046666	0.030112	0.562028	0.036763	0.025119
Animal ID-149	0.662228	1e-05	0.041001	0.290847	1e-05	0.005904
Animal ID-150	0.72513	1e-05	0.018172	0.197506	0.054819	0.004363
Animal ID-151	0.582574	0.064514	0.093603	0.101474	0.072939	0.084896
Animal ID-152	0.835922	0.010633	1e-05	0.148751	1e-05	0.004675
Animal ID-153	0.830123	1e-05	0.008629	0.138442	0.011486	0.01131
Animal ID-154	0.662231	0.002373	1e-05	0.310998	0.024378	1e-05
Animal ID-155	0.592127	0.030366	0.02809	0.289153	0.057424	0.002841
Animal ID-156	0.791967	0.022	0.073984	0.041666	0.028908	0.041476
Animal ID-157	0.242144	0.007711	1e-05	0.750115	1e-05	1e-05
Animal ID-158	0.21488	1e-05	1e-05	0.78508	1e-05	1e-05
Animal ID-159	0.439119	0.002565	1e-05	0.540945	0.003554	0.013808
Animal ID-160	0.794212	0.024604	0.025465	0.050353	0.062672	0.042694
Animal ID-161	0.672033	1e-05	1e-05	0.327927	1e-05	1e-05
Animal ID-162	0.120256	0.052472	0.030328	0.762922	0.032029	0.001993
Animal ID-163	0.507714	0.003575	0.017919	0.384632	0.050311	0.035849
Animal ID-164	0.329471	0.002387	0.006882	0.6135	0.040734	0.007026
Animal ID-165	0.16973	0.050723	0.021451	0.670955	0.078586	0.008556
Animal ID-166	0.618693	0.031488	1e-05	0.340431	1e-05	0.009368
Animal ID-167	0.511246	1e-05	1e-05	0.376867	0.091819	0.020049
Animal ID-168	0.098799	0.081174	0.010627	0.797728	0.011661	1e-05
Animal ID-169	0.355712	1e-05	0.020055	0.601112	1e-05	0.0231
Animal ID-170	0.968357	1e-05	1e-05	0.024243	1e-05	0.00737
Animal ID-171	0.88895	1e-05	1e-05	0.015547	0.027237	0.068246
Animal ID-172	0.622204	1e-05	0.003822	0.219923	0.110446	0.043595
Animal ID-173	0.604159	1e-05	0.065678	0.262285	0.067858	1e-05
Animal ID-174	0.567302	1e-05	0.048406	0.363052	0.02122	1e-05
Animal ID-175	0.773141	0.017299	1.2e-05	0.154469	0.055069	1e-05
Animal ID-176	0.537789	1e-05	1e-05	0.387983	0.047167	0.027042
Animal ID-177	0.484602	1e-05	0.006198	0.396422	0.056877	0.055891
Animal ID-178	0.493645	0.034041	1e-05	0.441151	0.031143	1e-05
Animal ID-179	0.541184	1e-05	0.009905	0.270648	0.15285	0.025403
Animal ID-180	0.755106	1e-05	0.0034	0.142852	0.065616	0.033016
Animal ID-181	0.544227	1e-05	1e-05	0.357809	0.069362	0.028582
Animal ID-182	0.430878	0.003521	1e-05	0.52029	0.003642	0.041658
Animal ID-183	0.699842	1e-05	0.112297	0.184904	0.002937	1e-05
Animal ID-184	0.599315	1e-05	0.028674	0.271084	0.059414	0.041502
Animal ID-185	0.747876	1e-05	1e-05	0.047008	0.144835	0.060262
Animal ID-186	0.865394	0.010049	0.083133	0.002861	1e-05	0.038553
Animal ID-187	0.723032	1e-05	0.144066	0.121423	0.01146	1e-05
Animal ID-188	0.605501	0.008231	0.045652	0.283899	0.056707	1e-05
Animal ID-189	0.777359	1e-05	0.074481	0.064456	0.067423	0.01627
Animal ID-190	0.772804	1e-05	0.091712	0.081779	0.03362	0.020074
Animal ID-191	0.710744	0.009501	0.08071	0.186477	0.010393	0.002175
Animal ID-192	0.772585	0.029984	0.075291	0.086848	0.030848	0.004445
Animal ID-193	0.50819	0.029647	0.015991	0.386992	0.046551	0.012628
Animal ID-194	0.842533	1e-05	0.096041	0.01986	0.029753	0.011804
Animal ID-195	0.237378	1e-05	1e-05	0.728748	0.019711	0.014142
Animal ID-196	0.582021	0.014704	1e-05	0.331996	0.046254	0.025016
Animal ID-197	0.882871	1e-05	0.065049	0.006927	0.045132	1e-05
Animal ID-198	0.117455	1e-05	1e-05	0.882505	1e-05	1e-05
Animal ID-199	0.180925	1e-05	1e-05	0.795306	1e-05	0.023739
Animal ID-200	0.226017	1e-05	1e-05	0.773943	1e-05	1e-05
Animal ID-201	0.238434	0.01378	1e-05	0.656951	0.059237	0.031588
Animal ID-202	0.172817	1e-05	0.007369	0.791925	0.003829	0.02405
Animal ID-203	0.028118	1e-05	1e-05	0.958633	0.009576	0.003653
Animal ID-204	0.37914	0.011284	1e-05	0.573152	0.004394	0.032019
Animal ID-205	0.209052	1e-05	1e-05	0.790908	1e-05	1e-05
Animal ID-206	0.291963	0.00378	0.004341	0.699896	1e-05	1e-05
Animal ID-207	0.102308	1e-05	1e-05	0.895742	0.00192	1e-05
Animal ID-208	0.10711	1e-05	1e-05	0.89285	1e-05	1e-05
Animal ID-209	0.892693	1e-05	0.103985	0.003293	1e-05	1e-05
Animal ID-210	0.763851	1e-05	0.137634	0.057814	0.040681	1e-05
Animal ID-211	0.073063	0.615839	0.040235	0.07057	0.151869	0.048424
Animal ID-212	0.523756	0.263021	0.109883	0.006832	0.096497	1e-05
Animal ID-213	0.090796	0.574381	0.091534	0.030553	0.184449	0.028287
Animal ID-214	0.479507	0.181316	0.103851	0.045246	0.144302	0.045778
Animal ID-215	0.088189	0.617232	0.063475	0.04795	0.169139	0.014014
Animal ID-216	0.467336	0.278537	0.084132	0.025973	0.144012	1e-05
Animal ID-217	0.046506	0.702723	0.043434	0.025866	0.158093	0.023377
Animal ID-218	0.213835	0.522389	0.1514	0.045397	0.066969	1e-05
Animal ID-219	0.079797	0.625524	0.03356	0.007847	0.207498	0.045775
Animal ID-220	0.095286	0.566402	0.095287	0.060089	0.125467	0.057469
Animal ID-221	0.099728	0.567892	0.084217	0.029631	0.199096	0.019437
Animal ID-222	0.058309	0.592531	0.069833	0.074729	0.142737	0.06186
Animal ID-223	0.256619	0.535918	0.076846	0.020842	0.093225	0.016549
Animal ID-224	0.032239	0.713213	0.066116	0.015944	0.093922	0.078566
Animal ID-225	0.115553	0.555222	0.084929	0.014806	0.208928	0.020562
Animal ID-226	0.051469	0.726682	0.071821	0.052455	0.068065	0.029507
Animal ID-227	1e-05	0.569835	0.267612	0.02639	0.097204	0.038949
Animal ID-228	0.471314	0.310783	0.095343	0.018475	0.104075	1e-05
Animal ID-229	1e-05	0.476441	0.164022	0.138519	0.196763	0.024245
Animal ID-230	0.153831	0.533143	0.113602	0.08083	0.094381	0.024213
Animal ID-231	0.070353	0.564019	0.119649	0.029285	0.152455	0.064238
Animal ID-232	0.027822	0.743368	0.039422	0.031077	0.104131	0.05418
Animal ID-233	0.227182	0.492148	0.152194	0.079879	0.017718	0.03088
Animal ID-234	0.527434	0.170652	0.123957	0.022021	0.155926	1e-05
Animal ID-235	0.067245	0.704578	0.065651	0.042763	0.112151	0.007612
Animal ID-236	0.29719	0.430676	0.118118	0.0081	0.115535	0.030382
Animal ID-237	0.030209	0.613806	0.035725	0.008081	0.266651	0.045527
Animal ID-238	0.078737	0.724655	0.031376	0.042481	0.091968	0.030784
Animal ID-239	1e-05	0.567801	0.150655	0.127846	0.129519	0.024169
Animal ID-240	0.211017	0.571153	0.077381	0.012257	0.096152	0.03204
Animal ID-241	0.032531	0.543658	0.132156	0.192152	0.052058	0.047445
Animal ID-242	0.030948	0.706069	0.057949	0.057598	0.096714	0.050722
Animal ID-243	0.260415	0.54524	0.068612	0.013572	0.08839	0.023772
Animal ID-244	0.104485	0.543511	0.099044	0.016376	0.228682	0.007902
Animal ID-245	0.58917	0.060186	0.122124	0.003895	0.224615	1e-05
Animal ID-246	0.662553	0.146886	0.077104	0.032109	0.081338	1e-05
Animal ID-247	0.083397	0.56436	0.043453	0.056773	0.193191	0.058827
Animal ID-248	0.06873	0.724601	0.035173	0.014394	0.137231	0.01987
Animal ID-249	0.489024	0.101939	0.090311	0.076708	0.242008	1e-05
Animal ID-250	0.018068	0.754072	0.089243	0.039632	0.079638	0.019347
Animal ID-251	0.054439	0.600252	0.060241	0.030014	0.212459	0.042595
Animal ID-252	0.080844	0.72798	0.025031	0.039948	0.121209	0.004989
Animal ID-253	0.030247	0.655691	0.057841	0.153403	0.068164	0.034654
Animal ID-254	0.312274	0.515532	0.050143	0.053594	0.064901	0.003557
Animal ID-255	0.234375	0.611661	0.014273	0.03008	0.059123	0.050488
Animal ID-256	0.22797	0.493629	0.116615	1e-05	0.107075	0.0547
Animal ID-257	0.226252	0.58861	0.043627	0.003066	0.138434	1e-05
Animal ID-258	0.088423	0.042352	0.162622	0.531566	0.173848	0.00119
Animal ID-259	0.105834	0.648879	0.100195	0.02777	0.095651	0.021672
Animal ID-260	1e-05	0.496468	0.13595	0.218435	0.092076	0.05706
Animal ID-261	0.428034	0.340931	0.11861	0.02842	0.07563	0.008376
Animal ID-262	0.401965	0.267088	0.135531	0.11734	0.078065	1e-05
Animal ID-263	0.485771	0.263406	0.183099	0.0385	0.029214	1e-05
Animal ID-264	0.471899	0.34658	0.095436	0.011849	0.074226	1e-05
Animal ID-265	0.741501	0.09167	0.131032	0.004978	0.030807	1e-05
Animal ID-266	0.748451	0.017329	0.162129	0.028058	0.044023	1e-05
Animal ID-267	0.482773	0.247475	0.097371	0.048853	0.123518	1e-05
Animal ID-268	0.419185	0.264993	0.231777	0.039442	0.029023	0.01558
Animal ID-269	0.445036	0.316862	0.171749	0.022464	0.043879	1e-05
Animal ID-270	0.472603	0.353352	0.143823	0.022619	0.007593	1e-05
Animal ID-271	0.736871	0.039186	0.185748	0.034926	0.003259	1e-05
Animal ID-272	0.610524	0.053508	0.199165	0.119837	0.016956	1e-05
Animal ID-273	0.631245	0.178153	0.115029	0.023239	0.052324	1e-05
Animal ID-274	0.720175	0.066018	0.109267	0.019551	0.08498	1e-05
Animal ID-275	0.68173	0.082191	0.170746	0.044544	0.020779	1e-05
Animal ID-276	0.492625	0.303983	0.108287	0.015579	0.079517	1e-05
Animal ID-277	0.422274	0.072899	0.172449	0.198846	0.073747	0.059785
Animal ID-278	0.478517	0.25931	0.1941	0.022711	0.045353	1e-05
Animal ID-279	0.19634	0.168887	0.272345	0.179325	0.115486	0.067617
Animal ID-280	0.352428	0.017349	0.076921	0.466606	0.078458	0.008237
Animal ID-281	0.23634	0.344905	0.095692	0.128313	0.144465	0.050286
Animal ID-282	0.210101	0.05506	0.100967	0.477214	0.099574	0.057084
Animal ID-283	0.184031	0.03501	0.110294	0.549083	0.076293	0.04529
Animal ID-284	0.992322	0.003494	1e-05	1e-05	1e-05	0.004154
Animal ID-285	0.142318	0.055711	0.088675	0.115718	0.55492	0.042659
Animal ID-286	1e-05	0.538425	0.241865	1e-05	0.186236	0.033453
Animal ID-287	1e-05	0.262476	0.447326	0.009014	0.21929	0.061885
Animal ID-288	0.313558	0.014609	0.180651	0.041173	0.429657	0.020352
Animal ID-289	0.229052	0.14871	0.125246	0.082488	0.362473	0.05203
Animal ID-290	1e-05	0.24548	0.520838	1e-05	0.182197	0.051464
Animal ID-291	1e-05	0.496316	0.219665	0.074391	0.171097	0.03852
Animal ID-292	1e-05	0.208468	0.268465	0.040088	0.42439	0.05858
Animal ID-293	0.037048	0.06837	0.103926	0.150299	0.550362	0.089996
Animal ID-294	1e-05	0.072747	0.266575	0.114067	0.487542	0.05906
Animal ID-295	0.2801	0.099874	0.0783	0.063642	0.417478	0.060606
Animal ID-296	0.041429	0.29213	0.151564	0.102851	0.365907	0.046118
Animal ID-297	1e-05	0.082864	0.373111	0.053829	0.468214	0.021972
Animal ID-298	0.18812	0.080255	0.085871	0.045369	0.526016	0.074368
Animal ID-299	1e-05	0.089393	0.303277	0.123622	0.450173	0.033524
Animal ID-300	0.012927	0.270035	0.155055	0.033552	0.518053	0.010377
Animal ID-301	0.029831	0.070571	0.411314	1e-05	0.446569	0.041706
Animal ID-302	0.063026	0.242535	0.20061	0.051915	0.409653	0.032261
Animal ID-303	0.110898	0.234849	0.312758	0.048764	0.19274	0.099992
Animal ID-304	0.182234	0.097863	0.236974	0.02101	0.428091	0.033828
Animal ID-305	0.433609	1e-05	0.020351	0.11845	0.422674	0.004906
Animal ID-306	0.200992	0.10942	0.104582	0.08287	0.461257	0.040879
Animal ID-307	1e-05	0.160648	0.272925	0.103025	0.398065	0.065327
Animal ID-308	0.014127	0.138566	0.386329	0.027744	0.355303	0.07793
Animal ID-309	1e-05	0.311638	0.30722	0.100814	0.21661	0.063708
Animal ID-310	0.38266	0.054644	0.37951	1e-05	0.074323	0.108854
Animal ID-311	0.034255	0.198085	0.248706	0.00556	0.418726	0.094669
Animal ID-312	0.28868	0.229813	0.265056	0.068208	0.115017	0.033225
Animal ID-313	0.155615	0.083967	0.161471	0.112537	0.476347	0.010063
Animal ID-314	0.226913	0.120341	0.131712	1e-05	0.4805	0.040524
Animal ID-315	0.131635	0.163796	0.266756	0.013345	0.386733	0.037734
Animal ID-316	0.126946	0.075856	0.078821	0.189738	0.501034	0.027606
Animal ID-317	0.060988	0.17068	0.323783	0.017398	0.380679	0.046472
Animal ID-318	0.31965	0.06212	0.262165	0.051978	0.28416	0.019927
Animal ID-319	0.368298	0.111655	0.074797	0.019663	0.414961	0.010626
Animal ID-320	0.324247	0.117292	0.065405	0.094058	0.352917	0.046081
Animal ID-321	0.5063	0.076694	0.10398	0.164381	0.093606	0.055039
Animal ID-322	0.228218	0.193946	0.217844	0.123792	0.153975	0.082224
Animal ID-323	0.186087	0.329787	0.217642	0.084109	0.110054	0.072322
Animal ID-324	0.262	0.079977	0.373076	0.050898	0.147818	0.086231
Animal ID-325	0.080429	0.143983	0.119313	0.253462	0.351839	0.050973
Animal ID-326	0.367856	0.094882	0.310031	0.093598	0.117918	0.015715
Animal ID-327	0.578599	0.041029	0.150359	0.136706	0.059219	0.034087
Animal ID-328	0.293777	0.071777	0.118196	0.090534	0.388492	0.037225
Animal ID-329	0.207829	1e-05	0.019921	0.30307	0.469161	1e-05
Animal ID-330	0.100203	0.041587	0.109639	0.336218	0.355235	0.057117
Animal ID-331	0.004051	0.19796	0.515774	0.003819	0.154939	0.123457
Animal ID-332	0.670707	0.022433	0.164475	0.016948	0.104123	0.021315
Animal ID-333	0.026	0.171332	0.224557	0.111819	0.432494	0.033797
Animal ID-334	0.350082	0.165977	0.227705	0.019263	0.200685	0.036289
Animal ID-335	0.043853	0.087947	0.291615	0.087618	0.436256	0.052711
Animal ID-336	0.089138	0.001798	0.061071	0.114492	0.684582	0.048919
Animal ID-337	0.086679	0.026356	0.122886	0.169639	0.580703	0.013736
Animal ID-338	0.086296	0.094544	0.094204	0.158905	0.551967	0.014084
Animal ID-339	0.133465	0.099286	0.137793	0.215931	0.364281	0.049243
Animal ID-340	0.144341	1e-05	0.046179	0.138514	0.651969	0.018987
Animal ID-341	0.039619	0.000165	0.172464	0.199073	0.512756	0.075924
Animal ID-342	0.306622	0.095313	0.157247	0.171906	0.132435	0.136477
Animal ID-343	0.120088	0.071522	0.071787	0.110477	0.620677	0.00545
Animal ID-344	0.091373	0.074806	0.11987	0.180375	0.533567	1e-05
Animal ID-345	0.019885	0.066858	0.107394	0.226625	0.520342	0.058896
Animal ID-346	0.034162	0.015461	0.061157	0.165167	0.715642	0.008411
Animal ID-347	0.149089	0.001538	0.160943	0.16065	0.498834	0.028947
Animal ID-348	0.138367	0.186375	0.188886	0.060142	0.3686	0.05763
Animal ID-349	0.085013	0.061849	0.090762	0.160915	0.595846	0.005616
Animal ID-350	0.088884	0.085922	0.10546	0.178698	0.505898	0.035137
Animal ID-351	0.125681	0.151374	0.23669	0.232071	0.17562	0.078564
Animal ID-352	0.090902	0.058543	0.030444	0.188055	0.610516	0.02154
Animal ID-353	1e-05	0.038791	0.311172	0.257494	0.392523	1e-05
Animal ID-354	0.029633	0.072729	0.2488	0.196528	0.386154	0.066157
Animal ID-355	0.201546	0.141975	0.221036	0.075937	0.310715	0.048792
Animal ID-356	0.105284	0.021138	0.123159	0.19301	0.526887	0.030522
Animal ID-357	0.095868	0.124734	0.098363	0.157219	0.502115	0.021701
Animal ID-358	0.112295	0.015506	0.068851	0.082333	0.701404	0.01961
Animal ID-359	1e-05	0.041346	0.105077	0.170648	0.625587	0.057331
Animal ID-360	0.069011	0.090338	0.177869	0.107231	0.518985	0.036566
Animal ID-361	0.040917	0.160131	0.189347	0.126273	0.446233	0.037099
Animal ID-362	0.182522	0.008633	0.109092	0.157329	0.498643	0.04378
Animal ID-363	0.277785	0.185828	0.086559	0.016216	0.42072	0.012892
Animal ID-364	0.117116	0.064679	0.113451	0.178102	0.499252	0.0274
Animal ID-365	0.167094	0.111051	0.081523	0.121139	0.508513	0.010679
Animal ID-366	0.037682	0.069294	0.13874	0.352194	0.351898	0.050192
Animal ID-367	0.100152	0.005882	0.04485	0.166603	0.608271	0.074241
Animal ID-368	0.112055	0.05607	0.074398	0.076052	0.661176	0.020249
Animal ID-369	0.096308	0.057618	0.217129	0.153536	0.441018	0.03439
Animal ID-370	0.116091	0.05513	0.206245	0.099211	0.457698	0.065625
Animal ID-371	0.025469	0.140495	0.176494	0.131127	0.458282	0.068133
Animal ID-372	0.088921	0.013637	0.018519	0.139597	0.727615	0.011711
Animal ID-373	0.134048	0.046619	0.150737	0.090447	0.517668	0.060481
Animal ID-374	0.028951	0.143491	0.219412	0.188765	0.377835	0.041546
Animal ID-375	0.008536	0.079655	0.127753	0.234219	0.509593	0.040244
Animal ID-376	0.114758	0.11056	0.133502	0.108491	0.488218	0.044471
Animal ID-377	0.064368	0.082013	0.041756	0.167496	0.639467	0.0049
Animal ID-378	0.221996	1e-05	0.039446	0.023928	0.658781	0.055838
Animal ID-379	0.236252	0.06708	0.170001	0.077729	0.428744	0.020194
Animal ID-380	1e-05	0.059173	0.212239	0.185115	0.511549	0.031915
Animal ID-381	0.038722	0.025955	0.13119	0.146149	0.609148	0.048836
Animal ID-382	0.170389	0.168366	0.215131	0.19983	0.157312	0.088972
Animal ID-383	0.077393	0.10493	0.060337	0.138976	0.576077	0.042286
Animal ID-384	0.068802	1e-05	0.113513	0.110016	0.693061	0.014598
Animal ID-385	0.052261	0.145155	0.164416	0.070061	0.493422	0.074685
Animal ID-386	0.078966	0.184808	0.180419	0.201267	0.283842	0.070697
Animal ID-387	0.061968	0.034063	0.167947	0.155346	0.536033	0.044643
Animal ID-388	0.164813	0.173343	0.145312	0.090132	0.350122	0.07628
Animal ID-389	0.197325	0.042962	0.070495	0.191226	0.481858	0.016135
Animal ID-390	0.058406	0.054441	0.075201	0.234806	0.5394	0.037746
Animal ID-391	0.151051	0.057639	0.073501	0.217725	0.483695	0.016389
Animal ID-392	0.121329	0.151716	0.262982	0.214884	0.233433	0.015655
Animal ID-393	0.113941	0.168891	0.251595	0.204937	0.144974	0.115663
Animal ID-394	0.120234	0.072012	0.165567	0.092223	0.498308	0.051656
Animal ID-395	0.109541	0.026294	0.172095	0.197316	0.450779	0.043975
Animal ID-396	0.13676	0.038133	0.156045	0.211413	0.426042	0.031607
Animal ID-397	0.083709	0.154067	0.188919	0.143302	0.406524	0.023479
Animal ID-398	0.131177	1e-05	0.108141	0.171818	0.553277	0.035577
Animal ID-399	0.104479	0.122213	0.2119	0.192786	0.335125	0.033498
Animal ID-400	0.188253	0.003363	0.081708	0.087714	0.558475	0.080486
Animal ID-401	0.11408	0.181162	0.167353	0.12059	0.321977	0.094837
Animal ID-402	0.121901	0.033708	0.012966	0.096811	0.730559	0.004054
Animal ID-403	0.138859	0.003035	0.130441	0.180276	0.458368	0.089021
Animal ID-404	0.116145	0.11926	0.15985	0.063735	0.516715	0.024294
Animal ID-405	0.312964	0.158053	0.176857	0.122712	0.139919	0.089495
Animal ID-406	0.04945	0.10421	0.119558	0.098838	0.618632	0.009311
Animal ID-407	0.153309	0.154675	0.234028	0.202634	0.18116	0.074194
Animal ID-408	0.041002	0.205056	0.144628	0.155063	0.372033	0.082219
Animal ID-409	0.075858	0.083787	0.149849	0.113367	0.487674	0.089466
Animal ID-410	0.071583	0.055228	0.194364	0.231914	0.412187	0.034724
Animal ID-411	0.068054	0.103057	0.125396	0.198566	0.455462	0.049465
Animal ID-412	0.107756	0.160431	0.118254	0.074661	0.492086	0.046811
Animal ID-413	0.168557	0.095822	0.231723	0.205131	0.254886	0.04388
Animal ID-414	0.198736	0.074149	0.166977	0.255305	0.273304	0.031529
Animal ID-415	0.178399	0.122082	0.196913	0.258074	0.17334	0.071192
Animal ID-416	0.052398	0.085595	0.223725	0.149984	0.433032	0.055266
Animal ID-417	0.128746	0.037585	0.149207	0.248849	0.370718	0.064896
Animal ID-418	0.114439	0.097778	0.224118	0.261294	0.254422	0.047949
Animal ID-419	0.050218	0.211239	0.181527	0.171161	0.368831	0.017025
Animal ID-420	0.217871	0.145193	0.128546	0.138605	0.350023	0.019762
Animal ID-421	0.228052	0.187188	0.108506	0.099927	0.329521	0.046805
Animal ID-422	0.072618	0.187792	0.129914	0.166856	0.377785	0.065036
Animal ID-423	0.083903	1e-05	0.108383	0.1386	0.651729	0.017375
Animal ID-424	0.069449	0.149681	0.058287	0.230386	0.457103	0.035094
Animal ID-425	0.107164	0.055732	0.077408	0.134996	0.554293	0.070406
Animal ID-426	0.123649	0.09126	0.246329	0.214167	0.307108	0.017487
Animal ID-427	0.057057	0.055913	0.236142	0.264788	0.314427	0.071673
Animal ID-428	0.135721	0.018309	0.16597	0.134921	0.499266	0.045813
Animal ID-429	0.029497	0.003186	0.093543	0.118654	0.717713	0.037407
Animal ID-430	0.048806	0.096609	0.18785	0.107914	0.52854	0.03028
Animal ID-431	0.083077	0.05122	0.136017	0.186339	0.502323	0.041024
Animal ID-432	0.070627	0.03465	0.311809	0.205127	0.323091	0.054696
Animal ID-433	0.126567	0.040739	0.199759	0.111486	0.478922	0.042528
Animal ID-434	0.097637	0.163331	0.096729	0.124118	0.518176	1e-05
Animal ID-435	0.037602	0.008125	0.0997	0.143419	0.687488	0.023665
Animal ID-436	0.061746	0.075273	0.186153	0.263752	0.378993	0.034084
Animal ID-437	0.042706	0.036161	0.252451	0.238446	0.371579	0.058656
Animal ID-438	0.119258	0.04876	0.249878	0.217226	0.326472	0.038407
Animal ID-439	0.108608	0.082983	0.125254	0.129477	0.479127	0.074552
Animal ID-440	0.088019	0.003591	0.131314	0.097833	0.660991	0.018252
Animal ID-441	0.183354	0.095542	0.262647	0.242685	0.148556	0.067217
Animal ID-442	0.060318	0.119376	0.177024	0.140614	0.436627	0.066041
Animal ID-443	0.329807	0.086888	0.14301	0.188328	0.157126	0.094841
Animal ID-444	0.110326	0.070125	0.195554	0.077018	0.480268	0.06671
Animal ID-445	0.201584	0.015198	0.059752	0.012217	0.621852	0.089397
Animal ID-446	0.118806	0.051853	0.053399	0.097684	0.670103	0.008155
Animal ID-447	0.107541	1e-05	0.12513	0.158337	0.561988	0.046993
Animal ID-448	0.135063	0.033253	0.147863	0.202343	0.451852	0.029626
Animal ID-449	0.114397	0.001063	0.228083	0.16364	0.440596	0.052221
Animal ID-450	0.407572	0.117905	0.124099	0.150099	0.113549	0.086777
Animal ID-451	0.101649	0.024658	0.194465	0.087149	0.5511	0.040978
Animal ID-452	0.151532	0.031029	0.070454	0.15609	0.580948	0.009946
Animal ID-453	0.040368	0.096414	0.074721	0.072553	0.715933	1e-05
Animal ID-454	0.113335	0.055421	0.145132	0.148949	0.526567	0.010597
Animal ID-455	0.131374	0.038515	0.127627	0.082492	0.545816	0.074176
Animal ID-456	0.111164	0.114115	0.118804	0.147165	0.475356	0.033397
Animal ID-457	0.072361	0.109063	0.210391	0.080558	0.463777	0.063851
Animal ID-458	0.185847	0.069251	0.109837	0.17153	0.428039	0.035494
Animal ID-459	0.107872	0.174172	0.117926	0.149876	0.42501	0.025145
Animal ID-460	0.114203	0.055111	0.09663	0.234968	0.454511	0.044576
Animal ID-461	0.063025	0.024851	0.119904	0.139575	0.588822	0.063823
Animal ID-462	0.227286	0.01167	0.064754	0.132711	0.563569	1e-05
Animal ID-463	0.053204	0.096325	0.154041	0.163368	0.50497	0.028093
Animal ID-464	0.205891	0.111757	0.212281	0.23471	0.156057	0.079304
Animal ID-465	0.155014	0.072087	0.026462	0.131926	0.578935	0.035575
Animal ID-466	0.013182	0.015995	0.10283	0.181012	0.657407	0.029575
Animal ID-467	0.075225	0.123208	0.208583	0.234742	0.337758	0.020483
Animal ID-468	0.236432	1e-05	0.141082	0.067262	0.445503	0.109711
Animal ID-469	0.002527	0.088017	0.038704	0.091031	0.779711	1e-05
Animal ID-470	0.160478	0.124703	0.206918	0.051012	0.424881	0.032008
Animal ID-471	0.269056	0.16231	0.205435	0.169777	0.128056	0.065365
Animal ID-472	0.131412	0.161192	0.095354	0.164342	0.398475	0.049225
Animal ID-473	0.166925	0.119411	0.199445	0.258781	0.224828	0.030609
Animal ID-474	0.092889	0.089335	0.143815	0.136669	0.481412	0.055881
Animal ID-475	0.090781	0.120302	0.189672	0.113652	0.382314	0.103279
Animal ID-476	0.029772	0.024546	0.087421	0.186758	0.647786	0.023717
Animal ID-477	0.208543	0.082056	0.043185	0.14472	0.492722	0.028775
Animal ID-478	0.163009	0.081499	0.216892	0.21587	0.288015	0.034716
Animal ID-479	0.413378	0.08485	0.084931	0.204123	0.149357	0.063362
Animal ID-480	0.202143	0.078133	0.193979	0.139452	0.367888	0.018405
Animal ID-481	0.011294	0.11203	0.146663	0.131391	0.561627	0.036994
Animal ID-482	0.21447	0.070325	0.143129	0.113707	0.458358	1e-05
Animal ID-483	0.075625	0.03095	0.116512	0.228496	0.490317	0.058099
Animal ID-484	0.084445	0.132159	0.132454	0.096864	0.519559	0.034519
Animal ID-485	1e-05	0.340933	0.087228	0.07033	0.457822	0.043679
Animal ID-486	0.028401	0.064508	0.014287	0.071363	0.816771	0.00467
Animal ID-487	0.094664	0.139826	0.032003	0.009995	0.707043	0.016468
Animal ID-488	0.086348	0.173012	0.059526	0.012086	0.622523	0.046506
Animal ID-489	0.074325	0.060181	1e-05	0.029099	0.836376	1e-05
Animal ID-490	0.004686	0.088543	0.03844	0.141217	0.727104	1e-05
Animal ID-491	0.045289	0.048159	0.006681	0.070682	0.819379	0.009811
Animal ID-492	0.026415	0.428896	0.007477	0.025722	0.492321	0.019169
Animal ID-493	0.103292	0.234366	0.058786	0.035578	0.567969	1e-05

## Sheet: Table S10
Table S10 Descriptive statistics of phenotypic data on feed efficiency traits and metabolites
Trait	Number	Minimum	Maximum	Mean	Median	Standard deviation	Removed outlier and missing value
RFI	488	-2.222	2.834	-0.07933	-0.599	0.984012	5
ADG	482	0.39	2.89	1.56	1.548	0.414304	11
DMI	489	4.74	16.16	9.834	9.69	2.20006	4
MWT	485	70.56	138.84	101.11	100.62	13.1634	8
1-methylhistidine	465	15.34	145.35	57.69	55.65	25.0024	28
2-hydroxybutyrate	484	12.26	109.98	41.57	37.39	17.9916	9
acetic acid	481	33.4	3472.9	295.1	197	367.334	12
betaine	481	29.62	387.04	114.95	99.52	58.8755	12
creatine	485	41.98	312.65	130.74	123.22	48.5161	8
citric acid	484	15.61	423.87	126.94	106.65	73.8796	9
choline	484	61.35	1098.74	354.17	318.61	181.615	9
ethanol	444	13.53	25580.3	342.12	36.96	2289.7	49
D-glucose	482	68.42	3731.8	864.69	669.45	717.16	11
glycine	481	55.64	896.7	380.14	361.33	170.296	12
glycerol	475	15.68	5403.98	544.29	407.95	477.534	18
fumaric acid	319	10.75	66.11	24.03	21.93	8.7211	174
formic acid	463	9.458	582.957	32.149	24.686	40.6391	30
L-tyrosine	486	22.88	119.9	64.65	63.42	18.7928	7
L-phenylalanine	487	27.53	133.13	67.8	66.15	20.1881	6
L-alanine	482	104.5	999.9	397.5	379.7	161.171	11
L-proline	484	42.09	308.66	129.89	123.24	42.5138	9
L-isoleucine	486	15.11	120.62	52.93	49.93	20.298	7
L-histidine	487	23.35	165.32	76.19	70.94	29.4398	6
lysine	479	15.24	179.75	71.16	68.23	27.5653	14
L-lactic acid	480	885.2	27671.1	5185	4389.4	3142.81	13
pyruvic acid	331	14.23	489.39	92.28	56.47	87.5795	162
succinic acid	471	14.86	600.92	62.26	49.28	51.1433	22
3-hydroxybutyric acid	482	18.29	303.21	90.24	80.36	46.1572	11
creatinine	475	30.77	393.44	135.3	120.93	61.8813	18
L-glutamine	465	14.35	251.83	59.82	56.96	25.316	28
L-leucine	484	25.63	215.25	90.69	85.85	36.4028	9
L-valine	486	44.69	324.26	147.45	136.74	53.0565	7
acetone	282	12.47	132.4	38.09	29.93	22.767	211
methanol	471	31.35	534.21	139.89	120.34	85.5567	22
dimethyl sulfone	475	15.3	156.62	49.11	43.52	23.1944	18
