# Supplementary material for: Identification of candidate genes and enriched biological functions for feed efficiency traits by integrating plasma metabolites and imputed whole genome sequence variants in beef cattle
Source: BMC Genomics. 2021 Nov 15;22:823. doi: 10.1186/s12864-021-08064-5 (PMC8591823; doi:10.1186/s12864-021-08064-5)
Supplement: Supplementary file 2 — Additional file 2. This file contains a summary of SNPs significantly associated with the 11 metabolites. [file 12864_2021_8064_MOESM2_ESM.xlsx]

## Sheet: citric acid
A summary of SNPs significantly associated with citric acid
Chromosome	Significant SNP	Position (bp)	Alternative allele	Reference allele	Freq	Allele substitution effect	se	P-value	140-kbp region	VSNP	VP	VSNP/VP (%)
6	Chr6:26980696	26980696	A	G	0.0929752	-27.857	6.10468	5.04e-06	6:26910696:27050696	130.884	3103.02	0.0421794
8	Chr8:77643022	77643022	T	A	0.113636	27.0026	5.83945	3.76e-06	8:77573022:77713022	146.882	3103.02	0.0473352
9	Chr9:51123294	51123294	C	A	0.0516529	37.6205	7.8129	1.47e-06	9:51053294:51193294	138.657	3103.02	0.0446844
10	Chr10:83549202	83549202	A	G	0.071281	30.1667	6.79715	9.07e-06	10:83479202:83619202	120.488	3103.02	0.0388292
10	Chr10:83549715	83549715	A	C	0.071281	30.1667	6.79715	9.07e-06	10:83479715:83619715	120.488	3103.02	0.0388292
10	Chr10:83552395	83552395	A	C	0.071281	30.1667	6.79715	9.07e-06	10:83482395:83622395	120.488	3103.02	0.0388292
10	Chr10:83552936	83552936	T	C	0.071281	30.1667	6.79715	9.07e-06	10:83482936:83622936	120.488	3103.02	0.0388292
10	Chr10:83553710	83553710	G	C	0.071281	30.1667	6.79715	9.07e-06	10:83483710:83623710	120.488	3103.02	0.0388292
10	Chr10:83554086	83554086	C	A	0.071281	30.1667	6.79715	9.07e-06	10:83484086:83624086	120.488	3103.02	0.0388292
10	Chr10:83554099	83554099	G	A	0.071281	30.1667	6.79715	9.07e-06	10:83484099:83624099	120.488	3103.02	0.0388292
10	Chr10:83554210	83554210	C	T	0.071281	30.1667	6.79715	9.07e-06	10:83484210:83624210	120.488	3103.02	0.0388292
10	Chr10:83554253	83554253	G	A	0.071281	30.1667	6.79715	9.07e-06	10:83484253:83624253	120.488	3103.02	0.0388292
10	Chr10:83554416	83554416	C	A	0.071281	30.1667	6.79715	9.07e-06	10:83484416:83624416	120.488	3103.02	0.0388292
10	Chr10:83555479	83555479	A	G	0.071281	30.1667	6.79715	9.07e-06	10:83485479:83625479	120.488	3103.02	0.0388292
10	Chr10:83556981	83556981	C	G	0.071281	30.1667	6.79715	9.07e-06	10:83486981:83626981	120.488	3103.02	0.0388292
10	Chr10:83558145	83558145	T	C	0.071281	30.1667	6.79715	9.07e-06	10:83488145:83628145	120.488	3103.02	0.0388292
10	Chr10:83558302	83558302	A	AT	0.071281	30.1667	6.79715	9.07e-06	10:83488302:83628302	120.488	3103.02	0.0388292
10	Chr10:83558500	83558500	T	A	0.071281	30.1667	6.79715	9.07e-06	10:83488500:83628500	120.488	3103.02	0.0388292
10	Chr10:83559572	83559572	C	A	0.071281	30.1667	6.79715	9.07e-06	10:83489572:83629572	120.488	3103.02	0.0388292
10	Chr10:83561458	83561458	A	AG	0.071281	30.1667	6.79715	9.07e-06	10:83491458:83631458	120.488	3103.02	0.0388292
10	Chr10:83561459	83561459	*	G	0.071281	30.1667	6.79715	9.07e-06	10:83491459:83631459	120.488	3103.02	0.0388292
12	Chr12:20806348	20806348	C	CAGA	0.110537	24.4719	5.53339	9.75e-06	12:20736348:20876348	117.761	3103.02	0.0379504
16	Chr16:15721016	15721016	C	A	0.15186	24.0188	4.99533	1.52e-06	16:15651016:15791016	148.608	3103.02	0.0478915
18	Chr18:63689225	63689225	C	T	0.182851	20.157	4.54418	9.17e-06	18:63619225:63759225	121.417	3103.02	0.0391287
18	Chr18:63700969	63700969	A	C	0.182851	20.157	4.54418	9.17e-06	18:63630969:63770969	121.417	3103.02	0.0391287
18	Chr18:63701070	63701070	G	A	0.182851	20.157	4.54418	9.17e-06	18:63631070:63771070	121.417	3103.02	0.0391287
18	Chr18:63701538	63701538	T	TTTTC	0.182851	20.157	4.54418	9.17e-06	18:63631538:63771538	121.417	3103.02	0.0391287
19	Chr19:12794439	12794439	T	C	0.0971074	-28.4793	6.08718	2.89e-06	19:12724439:12864439	142.225	3103.02	0.0458345
19	Chr19:12794854	12794854	T	C	0.0971074	-28.4793	6.08718	2.89e-06	19:12724854:12864854	142.225	3103.02	0.0458345
21	Chr21:67655839	67655839	A	G	0.0919421	30.3201	6.36328	1.89e-06	21:67585839:67725839	153.504	3103.02	0.0494691
22	Chr22:20407629	20407629	G	A	0.117769	24.1197	5.38145	7.39e-06	22:20337629:20477629	120.889	3103.02	0.0389585
22	Chr22:20410584	20410584	C	T	0.0950413	26.687	5.92094	6.57e-06	22:20340584:20480584	122.51	3103.02	0.0394808
22	Chr22:20411921	20411921	T	C	0.0950413	26.8748	5.98899	7.21e-06	22:20341921:20481921	124.24	3103.02	0.0400384
22	Chr22:20419157	20419157	C	A	0.113636	24.6082	5.54283	9.01e-06	22:20349157:20489157	121.988	3103.02	0.0393127
22	Chr22:20419172	20419172	A	G	0.113636	24.6082	5.54283	9.01e-06	22:20349172:20489172	121.988	3103.02	0.0393127
22	Chr22:21184130	21184130	A	C	0.272727	-18.5777	3.90012	1.9e-06	22:21114130:21254130	136.911	3103.02	0.0441219
22	Chr22:21191775	21191775	A	G	0.192149	-19.9835	4.48125	8.22e-06	22:21121775:21261775	123.977	3103.02	0.0399538
22	Chr22:21191901	21191901	A	T	0.192149	-19.9835	4.48125	8.22e-06	22:21121901:21261901	123.977	3103.02	0.0399538
22	Chr22:21196316	21196316	TTA	T	0.193515	-19.8446	4.46856	8.96e-06	22:21126316:21266316	122.921	3103.02	0.0396133
23	Chr23:6895486	6895486	C	T	0.0661157	30.0961	6.7783	8.99e-06	23:6825486:6965486	111.853	3103.02	0.0360465
23	Chr23:6898785	6898785	G	GA	0.0640496	32.5137	6.95995	2.99e-06	23:6828785:6968785	126.745	3103.02	0.0408458
23	Chr23:6899552	6899552	A	T	0.0650826	31.284	6.81563	4.43e-06	23:6829552:6969552	119.1	3103.02	0.038382
23	Chr23:6900219	6900219	G	T	0.0609504	34.3205	7.203	1.89e-06	23:6830219:6970219	134.835	3103.02	0.0434528
23	Chr23:6900556	6900556	G	C	0.0630165	31.1346	6.89281	6.27e-06	23:6830556:6970556	114.473	3103.02	0.0368908
23	Chr23:6902438	6902438	T	C	0.0630165	31.5898	7.00083	6.41e-06	23:6832438:6972438	117.845	3103.02	0.0379774
23	Chr23:6908864	6908864	TA	T	0.0640496	30.3827	6.85378	9.29e-06	23:6838864:6978864	110.676	3103.02	0.035667
23	Chr23:38217389	38217389	T	A	0.0878099	-29.7952	6.56158	5.6e-06	23:38147389:38287389	142.217	3103.02	0.0458318
29	Chr29:13340503	13340503	TA	T	0.116736	25.2852	5.55335	5.28e-06	29:13270503:13410503	131.843	3103.02	0.0424887
29	Chr29:46546237	46546237	A	G	0.0929752	28.4784	6.25681	5.32e-06	29:46476237:46616237	136.788	3103.02	0.0440821
29	Chr29:46546238	46546238	T	C	0.0929752	28.4784	6.25681	5.32e-06	29:46476238:46616238	136.788	3103.02	0.0440821

## Sheet: choline
A summary of SNPs significantly associated with choline
Chromosome	Significant SNP	Position (bp)	Alternative allele	Reference allele	Freq	Allele substitution effect	se	P-value	140-kbp region	VSNP	VP	VSNP/VP (%)
3	Chr3:64218872	64218872	A	G	0.053719	-89.1316	19.6914	6e-06	3:64148872:64288872	807.684	18563	0.0435105
5	Chr5:75155139	75155139	G	T	0.0785124	-80.3115	16.7361	1.6e-06	5:75085139:75225139	933.283	18563	0.0502766
5	Chr5:77623638	77623638	TATCAAGGAATAGA	T	0.123967	-62.0392	13.6192	5.23e-06	5:77553638:77693638	835.967	18563	0.0450341
5	Chr5:77623645	77623645	GAATA	*	0.123967	-62.0392	13.6192	5.23e-06	5:77553645:77693645	835.967	18563	0.0450341
5	Chr5:77623650	77623650	GAATCAAGGA	*	0.123967	-62.0392	13.6192	5.23e-06	5:77553650:77693650	835.967	18563	0.0450341
5	Chr5:77654486	77654486	C	G	0.071281	-81.4029	17.2491	2.37e-06	5:77584486:77724486	877.34	18563	0.0472629
5	Chr5:77659938	77659938	T	A	0.0640496	-84.7964	18.622	5.27e-06	5:77589938:77729938	862.093	18563	0.0464415
5	Chr5:77662854	77662854	G	A	0.0702479	-82.9172	17.3643	1.8e-06	5:77592854:77732854	898.09	18563	0.0483807
5	Chr5:77663515	77663515	T	C	0.0702479	-82.9172	17.3643	1.8e-06	5:77593515:77733515	898.09	18563	0.0483807
5	Chr5:77663595	77663595	T	C	0.071281	-77.7431	17.2693	6.74e-06	5:77593595:77733595	800.224	18563	0.0431086
5	Chr5:77664646	77664646	C	G	0.0702479	-82.9172	17.3643	1.8e-06	5:77594646:77734646	898.09	18563	0.0483807
5	Chr5:77665535	77665535	A	C	0.0795455	-76.3613	16.3454	2.99e-06	5:77595535:77735535	853.876	18563	0.0459988
5	Chr5:77666527	77666527	G	C	0.0702479	-82.9172	17.3643	1.8e-06	5:77596527:77736527	898.09	18563	0.0483807
5	Chr5:77667196	77667196	T	C	0.0702479	-82.9172	17.3643	1.8e-06	5:77597196:77737196	898.09	18563	0.0483807
5	Chr5:77667565	77667565	T	C	0.0702479	-82.9172	17.3643	1.8e-06	5:77597565:77737565	898.09	18563	0.0483807
5	Chr5:77668416	77668416	T	G	0.0702479	-82.9172	17.3643	1.8e-06	5:77598416:77738416	898.09	18563	0.0483807
5	Chr5:77668435	77668435	G	A	0.071281	-77.7431	17.2693	6.74e-06	5:77598435:77738435	800.224	18563	0.0431086
5	Chr5:77669173	77669173	G	A	0.071281	-77.7431	17.2693	6.74e-06	5:77599173:77739173	800.224	18563	0.0431086
5	Chr5:77669564	77669564	G	A	0.0702479	-82.9172	17.3643	1.8e-06	5:77599564:77739564	898.09	18563	0.0483807
5	Chr5:77671202	77671202	C	T	0.0702479	-82.9172	17.3643	1.8e-06	5:77601202:77741202	898.09	18563	0.0483807
5	Chr5:77675652	77675652	G	A	0.0702479	-82.9172	17.3643	1.8e-06	5:77605652:77745652	898.09	18563	0.0483807
5	Chr5:77678427	77678427	A	C	0.0702479	-82.9172	17.3643	1.8e-06	5:77608427:77748427	898.09	18563	0.0483807
5	Chr5:77678644	77678644	T	A	0.0702479	-82.9172	17.3643	1.8e-06	5:77608644:77748644	898.09	18563	0.0483807
5	Chr5:77679376	77679376	A	T	0.0702479	-82.9172	17.3643	1.8e-06	5:77609376:77749376	898.09	18563	0.0483807
5	Chr5:77679464	77679464	G	A	0.0702479	-82.9172	17.3643	1.8e-06	5:77609464:77749464	898.09	18563	0.0483807
5	Chr5:77679518	77679518	A	G	0.0702479	-82.9172	17.3643	1.8e-06	5:77609518:77749518	898.09	18563	0.0483807
5	Chr5:77679558	77679558	C	T	0.071281	-77.7431	17.2693	6.74e-06	5:77609558:77749558	800.224	18563	0.0431086
5	Chr5:77680169	77680169	C	T	0.071281	-77.7431	17.2693	6.74e-06	5:77610169:77750169	800.224	18563	0.0431086
5	Chr5:77680245	77680245	A	AT	0.071281	-77.7431	17.2693	6.74e-06	5:77610245:77750245	800.224	18563	0.0431086
5	Chr5:77680459	77680459	A	C	0.0702479	-82.9172	17.3643	1.8e-06	5:77610459:77750459	898.09	18563	0.0483807
5	Chr5:77680682	77680682	G	A	0.071281	-77.7431	17.2693	6.74e-06	5:77610682:77750682	800.224	18563	0.0431086
5	Chr5:77680926	77680926	A	T	0.0702479	-82.9172	17.3643	1.8e-06	5:77610926:77750926	898.09	18563	0.0483807
5	Chr5:77681944	77681944	A	C	0.071281	-77.7431	17.2693	6.74e-06	5:77611944:77751944	800.224	18563	0.0431086
5	Chr5:77683515	77683515	A	G	0.0702479	-82.9172	17.3643	1.8e-06	5:77613515:77753515	898.09	18563	0.0483807
5	Chr5:77685437	77685437	T	C	0.0702479	-82.9172	17.3643	1.8e-06	5:77615437:77755437	898.09	18563	0.0483807
5	Chr5:77685733	77685733	A	G	0.0702479	-82.9172	17.3643	1.8e-06	5:77615733:77755733	898.09	18563	0.0483807
5	Chr5:77686116	77686116	G	A	0.071281	-77.7431	17.2693	6.74e-06	5:77616116:77756116	800.224	18563	0.0431086
5	Chr5:77686267	77686267	C	T	0.0702479	-82.9172	17.3643	1.8e-06	5:77616267:77756267	898.09	18563	0.0483807
5	Chr5:77686997	77686997	T	C	0.072314	-77.5099	17.1635	6.3e-06	5:77616997:77756997	806.061	18563	0.043423
5	Chr5:77687513	77687513	G	A	0.071281	-77.7431	17.2693	6.74e-06	5:77617513:77757513	800.224	18563	0.0431086
5	Chr5:77688161	77688161	G	A	0.072314	-81.9688	17.1509	1.76e-06	5:77618161:77758161	901.468	18563	0.0485627
5	Chr5:77688325	77688325	T	C	0.071281	-77.7431	17.2693	6.74e-06	5:77618325:77758325	800.224	18563	0.0431086
5	Chr5:77688445	77688445	C	G	0.0702479	-82.9172	17.3643	1.8e-06	5:77618445:77758445	898.09	18563	0.0483807
5	Chr5:77689197	77689197	A	AGCACTGG	0.0702479	-82.9172	17.3643	1.8e-06	5:77619197:77759197	898.09	18563	0.0483807
5	Chr5:77689645	77689645	T	C	0.0702479	-82.9172	17.3643	1.8e-06	5:77619645:77759645	898.09	18563	0.0483807
5	Chr5:77690574	77690574	G	C	0.071281	-77.7431	17.2693	6.74e-06	5:77620574:77760574	800.224	18563	0.0431086
5	Chr5:77690696	77690696	C	T	0.0702479	-78.1562	17.3832	6.92e-06	5:77620696:77760696	797.916	18563	0.0429843
5	Chr5:77691076	77691076	G	A	0.071281	-77.7431	17.2693	6.74e-06	5:77621076:77761076	800.224	18563	0.0431086
5	Chr5:77693455	77693455	T	A	0.0702479	-82.9172	17.3643	1.8e-06	5:77623455:77763455	898.09	18563	0.0483807
5	Chr5:77694641	77694641	A	G	0.072314	-81.9688	17.1509	1.76e-06	5:77624641:77764641	901.468	18563	0.0485627
5	Chr5:77694839	77694839	T	C	0.072314	-81.9688	17.1509	1.76e-06	5:77624839:77764839	901.468	18563	0.0485627
5	Chr5:77695178	77695178	G	GTCCATGGAAT	0.072314	-81.9688	17.1509	1.76e-06	5:77625178:77765178	901.468	18563	0.0485627
5	Chr5:77696018	77696018	C	G	0.072314	-81.9688	17.1509	1.76e-06	5:77626018:77766018	901.468	18563	0.0485627
5	Chr5:77697705	77697705	C	T	0.071281	-77.7431	17.2693	6.74e-06	5:77627705:77767705	800.224	18563	0.0431086
5	Chr5:77697706	77697706	A	G	0.071281	-77.7431	17.2693	6.74e-06	5:77627706:77767706	800.224	18563	0.0431086
5	Chr5:77698626	77698626	A	AT	0.0733471	-76.9428	17.0608	6.48e-06	5:77628626:77768626	804.759	18563	0.0433529
5	Chr5:77699118	77699118	G	A	0.0702479	-82.9172	17.3643	1.8e-06	5:77629118:77769118	898.09	18563	0.0483807
5	Chr5:77699122	77699122	C	T	0.0640496	-84.7964	18.622	5.27e-06	5:77629122:77769122	862.093	18563	0.0464415
5	Chr5:77702552	77702552	T	G	0.0836777	-73.7796	16.0437	4.25e-06	5:77632552:77772552	834.758	18563	0.044969
5	Chr5:77702663	77702663	A	G	0.0733471	-76.9428	17.0608	6.48e-06	5:77632663:77772663	804.759	18563	0.0433529
5	Chr5:77703063	77703063	A	C	0.0733471	-76.9428	17.0608	6.48e-06	5:77633063:77773063	804.759	18563	0.0433529
5	Chr5:77703148	77703148	T	A	0.072314	-77.3058	17.1673	6.7e-06	5:77633148:77773148	801.821	18563	0.0431946
5	Chr5:77703176	77703176	C	T	0.0733471	-76.9428	17.0608	6.48e-06	5:77633176:77773176	804.759	18563	0.0433529
5	Chr5:77703179	77703179	A	G	0.0733471	-76.9428	17.0608	6.48e-06	5:77633179:77773179	804.759	18563	0.0433529
5	Chr5:77703249	77703249	G	A	0.0733471	-76.9428	17.0608	6.48e-06	5:77633249:77773249	804.759	18563	0.0433529
5	Chr5:77703266	77703266	C	T	0.0733471	-76.9428	17.0608	6.48e-06	5:77633266:77773266	804.759	18563	0.0433529
5	Chr5:77703436	77703436	C	A	0.071281	-77.7431	17.2693	6.74e-06	5:77633436:77773436	800.224	18563	0.0431086
5	Chr5:77703487	77703487	G	T	0.0733471	-76.9428	17.0608	6.48e-06	5:77633487:77773487	804.759	18563	0.0433529
5	Chr5:77703510	77703510	C	G	0.0733471	-76.9428	17.0608	6.48e-06	5:77633510:77773510	804.759	18563	0.0433529
5	Chr5:77703574	77703574	A	C	0.0733471	-76.9428	17.0608	6.48e-06	5:77633574:77773574	804.759	18563	0.0433529
5	Chr5:77703702	77703702	T	G	0.071281	-77.7431	17.2693	6.74e-06	5:77633702:77773702	800.224	18563	0.0431086
5	Chr5:77703707	77703707	A	T	0.071281	-77.7431	17.2693	6.74e-06	5:77633707:77773707	800.224	18563	0.0431086
5	Chr5:77703741	77703741	C	T	0.071281	-77.7431	17.2693	6.74e-06	5:77633741:77773741	800.224	18563	0.0431086
5	Chr5:77703808	77703808	C	T	0.0733471	-76.9428	17.0608	6.48e-06	5:77633808:77773808	804.759	18563	0.0433529
5	Chr5:77703845	77703845	CA	C	0.072314	-79.2969	17.1555	3.8e-06	5:77633845:77773845	843.657	18563	0.0454484
5	Chr5:77703862	77703862	A	G	0.071281	-84.4099	17.2477	9.88e-07	5:77633862:77773862	943.354	18563	0.0508191
5	Chr5:77703889	77703889	G	T	0.0733471	-76.9428	17.0608	6.48e-06	5:77633889:77773889	804.759	18563	0.0433529
5	Chr5:77704019	77704019	G	A	0.071281	-77.7431	17.2693	6.74e-06	5:77634019:77774019	800.224	18563	0.0431086
5	Chr5:77704071	77704071	C	CTTTTTT	0.0714286	-77.5343	17.2724	7.16e-06	5:77634071:77774071	797.453	18563	0.0429593
5	Chr5:77704077	77704077	*	T	0.071281	-77.7431	17.2693	6.74e-06	5:77634077:77774077	800.224	18563	0.0431086
5	Chr5:77704128	77704128	T	C	0.071281	-77.7431	17.2693	6.74e-06	5:77634128:77774128	800.224	18563	0.0431086
5	Chr5:77704145	77704145	A	C	0.071281	-77.7431	17.2693	6.74e-06	5:77634145:77774145	800.224	18563	0.0431086
5	Chr5:77704192	77704192	A	C	0.0733471	-76.9428	17.0608	6.48e-06	5:77634192:77774192	804.759	18563	0.0433529
5	Chr5:77704298	77704298	C	T	0.0733471	-76.9428	17.0608	6.48e-06	5:77634298:77774298	804.759	18563	0.0433529
5	Chr5:77704305	77704305	A	G	0.0733471	-76.9428	17.0608	6.48e-06	5:77634305:77774305	804.759	18563	0.0433529
5	Chr5:77704333	77704333	T	A	0.0733471	-76.9428	17.0608	6.48e-06	5:77634333:77774333	804.759	18563	0.0433529
5	Chr5:77704371	77704371	A	G	0.0733471	-76.9428	17.0608	6.48e-06	5:77634371:77774371	804.759	18563	0.0433529
5	Chr5:77704384	77704384	T	C	0.0702479	-83.4662	17.3322	1.47e-06	5:77634384:77774384	910.022	18563	0.0490235
5	Chr5:77704385	77704385	T	A	0.0702479	-83.4662	17.3322	1.47e-06	5:77634385:77774385	910.022	18563	0.0490235
5	Chr5:77705246	77705246	G	A	0.0733471	-76.9428	17.0608	6.48e-06	5:77635246:77775246	804.759	18563	0.0433529
5	Chr5:77705321	77705321	G	C	0.071281	-77.7431	17.2693	6.74e-06	5:77635321:77775321	800.224	18563	0.0431086
5	Chr5:77705341	77705341	G	A	0.071281	-77.7431	17.2693	6.74e-06	5:77635341:77775341	800.224	18563	0.0431086
5	Chr5:77705412	77705412	A	G	0.071281	-77.7431	17.2693	6.74e-06	5:77635412:77775412	800.224	18563	0.0431086
5	Chr5:77705420	77705420	G	A	0.071281	-77.7431	17.2693	6.74e-06	5:77635420:77775420	800.224	18563	0.0431086
5	Chr5:77705448	77705448	T	C	0.071281	-77.7431	17.2693	6.74e-06	5:77635448:77775448	800.224	18563	0.0431086
5	Chr5:77706035	77706035	A	G	0.071281	-77.7431	17.2693	6.74e-06	5:77636035:77776035	800.224	18563	0.0431086
5	Chr5:77706377	77706377	CATGAAGAC	TATGAAGAC	0.0743802	-78.2749	16.7677	3.04e-06	5:77636377:77776377	843.655	18563	0.0454483
5	Chr5:77706385	77706385	T	C	0.0743802	-78.2749	16.7677	3.04e-06	5:77636385:77776385	843.655	18563	0.0454483
5	Chr5:77706676	77706676	C	G	0.0743802	-78.2749	16.7677	3.04e-06	5:77636676:77776676	843.655	18563	0.0454483
5	Chr5:77707004	77707004	G	C	0.0743802	-78.2749	16.7677	3.04e-06	5:77637004:77777004	843.655	18563	0.0454483
5	Chr5:77707035	77707035	G	A	0.0743802	-78.2749	16.7677	3.04e-06	5:77637035:77777035	843.655	18563	0.0454483
5	Chr5:77707115	77707115	A	G	0.0743802	-78.2749	16.7677	3.04e-06	5:77637115:77777115	843.655	18563	0.0454483
5	Chr5:77707161	77707161	CT	C	0.0743802	-78.2749	16.7677	3.04e-06	5:77637161:77777161	843.655	18563	0.0454483
5	Chr5:77707258	77707258	C	CA	0.0743802	-78.2749	16.7677	3.04e-06	5:77637258:77777258	843.655	18563	0.0454483
5	Chr5:77707358	77707358	A	T	0.0681818	-79.6832	17.5763	5.8e-06	5:77637358:77777358	806.795	18563	0.0434626
5	Chr5:77707510	77707510	C	A	0.0743802	-78.2749	16.7677	3.04e-06	5:77637510:77777510	843.655	18563	0.0454483
5	Chr5:77707721	77707721	C	CG	0.0805785	-72.3017	16.2837	8.99e-06	5:77637721:77777721	774.57	18563	0.0417266
5	Chr5:77707723	77707723	A	G	0.0795455	-76.8332	16.3622	2.66e-06	5:77637723:77777723	864.462	18563	0.0465691
5	Chr5:77708099	77708099	A	ACAG	0.0743802	-78.2749	16.7677	3.04e-06	5:77638099:77778099	843.655	18563	0.0454483
5	Chr5:77708103	77708103	T	A	0.0743802	-78.2749	16.7677	3.04e-06	5:77638103:77778103	843.655	18563	0.0454483
5	Chr5:77708229	77708229	C	T	0.0743802	-78.2749	16.7677	3.04e-06	5:77638229:77778229	843.655	18563	0.0454483
5	Chr5:77708249	77708249	G	T	0.0743802	-78.2749	16.7677	3.04e-06	5:77638249:77778249	843.655	18563	0.0454483
5	Chr5:77708556	77708556	T	A	0.0764463	-77.5237	16.5784	2.92e-06	5:77638556:77778556	848.628	18563	0.0457162
5	Chr5:77708811	77708811	G	A	0.0743802	-78.2749	16.7677	3.04e-06	5:77638811:77778811	843.655	18563	0.0454483
5	Chr5:77709506	77709506	T	C	0.071281	-77.7431	17.2693	6.74e-06	5:77639506:77779506	800.224	18563	0.0431086
5	Chr5:77709769	77709769	A	G	0.0743802	-78.2749	16.7677	3.04e-06	5:77639769:77779769	843.655	18563	0.0454483
5	Chr5:77709996	77709996	T	C	0.0764463	-77.5237	16.5784	2.92e-06	5:77639996:77779996	848.628	18563	0.0457162
5	Chr5:77710138	77710138	T	C	0.0743802	-78.2749	16.7677	3.04e-06	5:77640138:77780138	843.655	18563	0.0454483
5	Chr5:77710495	77710495	A	G	0.0743802	-78.2749	16.7677	3.04e-06	5:77640495:77780495	843.655	18563	0.0454483
5	Chr5:77711447	77711447	C	T	0.0743802	-78.2749	16.7677	3.04e-06	5:77641447:77781447	843.655	18563	0.0454483
5	Chr5:77711612	77711612	T	G	0.072314	-83.5837	16.9572	8.26e-07	5:77641612:77781612	937.339	18563	0.0504951
5	Chr5:77711724	77711724	A	G	0.0733471	-83.1395	16.8531	8.09e-07	5:77641724:77781724	939.604	18563	0.0506171
5	Chr5:77711756	77711756	T	A	0.0743802	-78.2749	16.7677	3.04e-06	5:77641756:77781756	843.655	18563	0.0454483
5	Chr5:77711793	77711793	C	CTG	0.0743802	-78.2749	16.7677	3.04e-06	5:77641793:77781793	843.655	18563	0.0454483
5	Chr5:77711809	77711809	C	A	0.0743802	-78.2749	16.7677	3.04e-06	5:77641809:77781809	843.655	18563	0.0454483
5	Chr5:77711855	77711855	A	G	0.0702479	-82.9172	17.3643	1.8e-06	5:77641855:77781855	898.09	18563	0.0483807
5	Chr5:77711907	77711907	A	G	0.0702479	-82.9172	17.3643	1.8e-06	5:77641907:77781907	898.09	18563	0.0483807
5	Chr5:77712063	77712063	C	A	0.0733471	-83.1395	16.8531	8.09e-07	5:77642063:77782063	939.604	18563	0.0506171
5	Chr5:77712167	77712167	T	A	0.0743802	-78.2749	16.7677	3.04e-06	5:77642167:77782167	843.655	18563	0.0454483
5	Chr5:77712173	77712173	A	C	0.0743802	-78.2749	16.7677	3.04e-06	5:77642173:77782173	843.655	18563	0.0454483
5	Chr5:77712216	77712216	G	A	0.0743802	-78.2749	16.7677	3.04e-06	5:77642216:77782216	843.655	18563	0.0454483
5	Chr5:77712531	77712531	T	C	0.0754132	-79.014	16.6718	2.14e-06	5:77642531:77782531	870.629	18563	0.0469014
5	Chr5:77712563	77712563	G	A	0.0754132	-79.014	16.6718	2.14e-06	5:77642563:77782563	870.629	18563	0.0469014
5	Chr5:77712972	77712972	C	A	0.0774793	-78.2565	16.4858	2.07e-06	5:77642972:77782972	875.453	18563	0.0471612
5	Chr5:77712992	77712992	C	T	0.0774793	-78.2565	16.4858	2.07e-06	5:77642992:77782992	875.453	18563	0.0471612
5	Chr5:77713180	77713180	C	T	0.0733471	-83.1395	16.8531	8.09e-07	5:77643180:77783180	939.604	18563	0.0506171
5	Chr5:77714173	77714173	G	C	0.0971074	-71.2742	15.067	2.24e-06	5:77644173:77784173	890.806	18563	0.0479883
5	Chr5:77715705	77715705	T	C	0.0981405	-69.2514	14.9946	3.87e-06	5:77645705:77785705	848.935	18563	0.0457327
5	Chr5:77715988	77715988	T	A	0.0971074	-69.593	15.0525	3.78e-06	5:77645988:77785988	849.277	18563	0.0457511
5	Chr5:77716446	77716446	A	G	0.0743802	-84.2401	16.7523	4.94e-07	5:77646446:77786446	977.142	18563	0.0526393
5	Chr5:77717281	77717281	A	C	0.0981405	-69.2514	14.9946	3.87e-06	5:77647281:77787281	848.935	18563	0.0457327
5	Chr5:77718309	77718309	C	T	0.0743802	-84.2401	16.7523	4.94e-07	5:77648309:77788309	977.142	18563	0.0526393
5	Chr5:77718504	77718504	T	G	0.0981405	-69.2514	14.9946	3.87e-06	5:77648504:77788504	848.935	18563	0.0457327
5	Chr5:77718922	77718922	C	G	0.0743802	-84.2401	16.7523	4.94e-07	5:77648922:77788922	977.142	18563	0.0526393
5	Chr5:77719761	77719761	A	G	0.071281	-84.0811	17.2534	1.1e-06	5:77649761:77789761	936.019	18563	0.050424
5	Chr5:77719862	77719862	A	T	0.0743802	-84.2401	16.7523	4.94e-07	5:77649862:77789862	977.142	18563	0.0526393
5	Chr5:77720411	77720411	A	G	0.0981405	-69.2514	14.9946	3.87e-06	5:77650411:77790411	848.935	18563	0.0457327
5	Chr5:77721395	77721395	C	A	0.0743802	-84.2401	16.7523	4.94e-07	5:77651395:77791395	977.142	18563	0.0526393
5	Chr5:77722139	77722139	T	C	0.0743802	-84.2401	16.7523	4.94e-07	5:77652139:77792139	977.142	18563	0.0526393
5	Chr5:77722787	77722787	C	A	0.0867769	-72.3137	15.6151	3.64e-06	5:77652787:77792787	828.805	18563	0.0446483
5	Chr5:77722833	77722833	C	T	0.0950413	-69.3408	15.1698	4.85e-06	5:77652833:77792833	827.082	18563	0.0445555
5	Chr5:77723801	77723801	T	C	0.0774793	-77.5465	16.4729	2.51e-06	5:77653801:77793801	859.639	18563	0.0463093
5	Chr5:77725207	77725207	C	T	0.0919421	-69.1979	15.5131	8.17e-06	5:77655207:77795207	799.547	18563	0.0430721
5	Chr5:77730451	77730451	C	T	0.0733471	-83.1395	16.8531	8.09e-07	5:77660451:77800451	939.604	18563	0.0506171
5	Chr5:77731156	77731156	T	C	0.0702479	-84.5521	17.3644	1.12e-06	5:77661156:77801156	933.855	18563	0.0503074
5	Chr5:77731219	77731219	A	G	0.0981405	-69.2514	14.9946	3.87e-06	5:77661219:77801219	848.935	18563	0.0457327
5	Chr5:77731769	77731769	C	T	0.0681818	-83.2401	17.5437	2.09e-06	5:77661769:77801769	880.43	18563	0.0474294
5	Chr5:77732912	77732912	G	T	0.0702479	-82.9172	17.3643	1.8e-06	5:77662912:77802912	898.09	18563	0.0483807
5	Chr5:77733133	77733133	C	T	0.0640496	-84.7964	18.622	5.27e-06	5:77663133:77803133	862.093	18563	0.0464415
5	Chr5:77733348	77733348	A	T	0.0743802	-84.2401	16.7523	4.94e-07	5:77663348:77803348	977.142	18563	0.0526393
5	Chr5:77739437	77739437	A	G	0.089876	-71.0599	15.516	4.65e-06	5:77669437:77809437	826.083	18563	0.0445016
5	Chr5:77741773	77741773	A	G	0.0867769	-71.9432	15.7372	4.84e-06	5:77671773:77811773	820.334	18563	0.0441919
5	Chr5:77749465	77749465	T	TCAAA	0.0867769	-71.9432	15.7372	4.84e-06	5:77679465:77819465	820.334	18563	0.0441919
5	Chr5:77750265	77750265	T	C	0.0869565	-71.6854	15.737	5.23e-06	5:77680265:77820265	815.99	18563	0.0439579
5	Chr5:77751794	77751794	T	G	0.071281	-84.0811	17.2534	1.1e-06	5:77681794:77821794	936.019	18563	0.050424
5	Chr5:77754008	77754008	G	A	0.0878099	-73.0204	15.6549	3.1e-06	5:77684008:77824008	854.176	18563	0.046015
5	Chr5:77757746	77757746	T	C	0.0878099	-73.0204	15.6549	3.1e-06	5:77687746:77827746	854.176	18563	0.046015
5	Chr5:77761835	77761835	A	G	0.0702479	-82.9172	17.3643	1.8e-06	5:77691835:77831835	898.09	18563	0.0483807
5	Chr5:77762297	77762297	T	C	0.0940083	-68.2743	15.2853	7.94e-06	5:77692297:77832297	794.026	18563	0.0427747
5	Chr5:77764809	77764809	T	C	0.089876	-69.1817	15.5324	8.43e-06	5:77694809:77834809	782.991	18563	0.0421803
5	Chr5:77768461	77768461	A	G	0.088843	-69.8179	15.596	7.58e-06	5:77698461:77838461	789.187	18563	0.042514
5	Chr5:77768802	77768802	C	CA	0.089876	-69.1817	15.5324	8.43e-06	5:77698802:77838802	782.991	18563	0.0421803
5	Chr5:77770306	77770306	G	A	0.0702479	-82.9172	17.3643	1.8e-06	5:77700306:77840306	898.09	18563	0.0483807
5	Chr5:77770711	77770711	A	G	0.071281	-81.4029	17.2491	2.37e-06	5:77700711:77840711	877.34	18563	0.0472629
5	Chr5:77776785	77776785	A	G	0.0754132	-81.5627	16.8654	1.32e-06	5:77706785:77846785	927.701	18563	0.0499759
5	Chr5:77777834	77777834	A	C	0.071281	-84.0811	17.2534	1.1e-06	5:77707834:77847834	936.019	18563	0.050424
5	Chr5:77779571	77779571	T	A	0.0702479	-82.9172	17.3643	1.8e-06	5:77709571:77849571	898.09	18563	0.0483807
5	Chr5:77781979	77781979	A	G	0.0795455	-75.1158	16.5794	5.88e-06	5:77711979:77851979	826.248	18563	0.0445105
5	Chr5:77784737	77784737	G	GTGAGA	0.0702479	-82.9172	17.3643	1.8e-06	5:77714737:77854737	898.09	18563	0.0483807
5	Chr5:77794994	77794994	T	C	0.0702479	-82.9172	17.3643	1.8e-06	5:77724994:77864994	898.09	18563	0.0483807
5	Chr5:77796328	77796328	T	G	0.072314	-82.5761	17.141	1.45e-06	5:77726328:77866328	914.876	18563	0.049285
5	Chr5:77799722	77799722	T	C	0.071281	-81.4029	17.2491	2.37e-06	5:77729722:77869722	877.34	18563	0.0472629
5	Chr5:77802334	77802334	C	T	0.0702479	-82.9172	17.3643	1.8e-06	5:77732334:77872334	898.09	18563	0.0483807
5	Chr5:77802439	77802439	A	G	0.0702479	-82.9172	17.3643	1.8e-06	5:77732439:77872439	898.09	18563	0.0483807
5	Chr5:77805698	77805698	C	T	0.0702479	-82.9172	17.3643	1.8e-06	5:77735698:77875698	898.09	18563	0.0483807
5	Chr5:77808518	77808518	T	C	0.0764463	-78.4534	16.5864	2.25e-06	5:77738518:77878518	869.105	18563	0.0468193
9	Chr9:75849880	75849880	A	T	0.0909091	-75.8609	15.9144	1.87e-06	9:75779880:75919880	951.219	18563	0.0512428
9	Chr9:75851435	75851435	C	T	0.0909091	-75.8609	15.9144	1.87e-06	9:75781435:75921435	951.219	18563	0.0512428
9	Chr9:75859379	75859379	G	GCCACTGTTT	0.0836777	-80.5507	16.4305	9.46e-07	9:75789379:75929379	995.008	18563	0.0536018
9	Chr9:75865317	75865317	C	T	0.0867769	-71.8022	16.2255	9.63e-06	9:75795317:75935317	817.121	18563	0.0440189
9	Chr9:75865365	75865365	G	A	0.0857438	-73.9403	16.294	5.68e-06	9:75795365:75935365	857.162	18563	0.0461759
9	Chr9:75865813	75865813	C	T	0.0878099	-72.9973	16.1516	6.2e-06	9:75795813:75935813	853.635	18563	0.0459859
9	Chr9:75867250	75867250	G	A	0.0909091	-70.6099	15.9199	9.19e-06	9:75797250:75937250	824.092	18563	0.0443944
9	Chr9:75873388	75873388	A	G	0.0878099	-72.9973	16.1516	6.2e-06	9:75803388:75943388	853.635	18563	0.0459859
9	Chr9:75873693	75873693	C	A	0.0878099	-72.9973	16.1516	6.2e-06	9:75803693:75943693	853.635	18563	0.0459859
9	Chr9:75873795	75873795	G	A	0.0878099	-72.9973	16.1516	6.2e-06	9:75803795:75943795	853.635	18563	0.0459859
9	Chr9:75873909	75873909	T	C	0.0878099	-72.9973	16.1516	6.2e-06	9:75803909:75943909	853.635	18563	0.0459859
9	Chr9:75874402	75874402	A	C	0.0878099	-72.9973	16.1516	6.2e-06	9:75804402:75944402	853.635	18563	0.0459859
9	Chr9:75874652	75874652	A	G	0.0878099	-72.9973	16.1516	6.2e-06	9:75804652:75944652	853.635	18563	0.0459859
9	Chr9:75874958	75874958	A	G	0.0878099	-72.9973	16.1516	6.2e-06	9:75804958:75944958	853.635	18563	0.0459859
9	Chr9:75875927	75875927	A	G	0.0878099	-72.9973	16.1516	6.2e-06	9:75805927:75945927	853.635	18563	0.0459859
9	Chr9:75876492	75876492	C	T	0.0878099	-72.9973	16.1516	6.2e-06	9:75806492:75946492	853.635	18563	0.0459859
9	Chr9:75876547	75876547	C	G	0.0878099	-72.9973	16.1516	6.2e-06	9:75806547:75946547	853.635	18563	0.0459859
9	Chr9:75876549	75876549	G	T	0.0878099	-72.9973	16.1516	6.2e-06	9:75806549:75946549	853.635	18563	0.0459859
16	Chr16:72919686	72919686	A	G	0.0754132	76.4328	16.9423	6.44e-06	16:72849686:72989686	814.675	18563	0.0438871
18	Chr18:29482269	29482269	GCAAAAGA	GGA	0.0686071	84.2458	18.2532	3.92e-06	18:29412269:29552269	907.044	18563	0.0488631
19	Chr19:48638010	48638010	T	C	0.469008	40.0628	8.95662	7.71e-06	19:48568010:48708010	799.431	18563	0.0430659
19	Chr19:48638012	48638012	G	A	0.469008	40.0628	8.95662	7.71e-06	19:48568012:48708012	799.431	18563	0.0430659
19	Chr19:63425017	63425017	C	A	0.0919421	65.4226	14.4377	5.86e-06	19:63355017:63495017	714.683	18563	0.0385005
21	Chr21:20053782	20053782	T	G	0.292355	45.0008	9.84783	4.89e-06	21:19983782:20123782	837.908	18563	0.0451387
21	Chr21:20059199	20059199	T	G	0.294421	43.701	9.7774	7.84e-06	21:19989199:20129199	793.464	18563	0.0427444
29	Chr29:16208285	16208285	A	G	0.277893	-45.9237	10.1724	6.35e-06	29:16138285:16278285	846.414	18563	0.0455969
29	Chr29:16208286	16208286	T	G	0.277893	-45.9237	10.1724	6.35e-06	29:16138286:16278286	846.414	18563	0.0455969
29	Chr29:16208334	16208334	T	C	0.277893	-45.9237	10.1724	6.35e-06	29:16138334:16278334	846.414	18563	0.0455969
29	Chr29:16208341	16208341	T	C	0.277893	-45.9237	10.1724	6.35e-06	29:16138341:16278341	846.414	18563	0.0455969
29	Chr29:16208349	16208349	G	A	0.277893	-45.9237	10.1724	6.35e-06	29:16138349:16278349	846.414	18563	0.0455969
29	Chr29:16217313	16217313	C	A	0.275826	-44.9746	10.1769	9.9e-06	29:16147313:16287313	808.058	18563	0.0435306
29	Chr29:16218665	16218665	T	C	0.275826	-44.9746	10.1769	9.9e-06	29:16148665:16288665	808.058	18563	0.0435306
29	Chr29:16219460	16219460	A	T	0.278926	-45.5295	10.185	7.81e-06	29:16149460:16289460	833.844	18563	0.0449197
29	Chr29:16219910	16219910	G	T	0.275826	-44.9746	10.1769	9.9e-06	29:16149910:16289910	808.058	18563	0.0435306
29	Chr29:45605535	45605535	C	T	0.113636	-70.7307	15.3813	4.26e-06	29:45535535:45675535	1007.8	18563	0.0542908
29	Chr29:45624908	45624908	T	C	0.475207	-43.8927	9.15114	1.62e-06	29:45554908:45694908	960.916	18563	0.0517652
29	Chr29:45636398	45636398	A	G	0.463843	-42.3395	9.2598	4.82e-06	29:45566398:45706398	891.63	18563	0.0480327
29	Chr29:45651822	45651822	A	G	0.470041	-41.9538	9.08141	3.84e-06	29:45581822:45721822	876.901	18563	0.0472393
29	Chr29:45651837	45651837	A	G	0.466942	-41.2623	9.11317	5.96e-06	29:45581837:45721837	847.567	18563	0.045659
29	Chr29:45651877	45651877	T	A	0.471074	-40.4583	9.0744	8.25e-06	29:45581877:45721877	815.698	18563	0.0439422
29	Chr29:45651878	45651878	T	A	0.466942	-41.2623	9.11317	5.96e-06	29:45581878:45721878	847.567	18563	0.045659
29	Chr29:45652531	45652531	A	G	0.466942	-41.2623	9.11317	5.96e-06	29:45582531:45722531	847.567	18563	0.045659
29	Chr29:45652777	45652777	T	TA	0.447314	-42.9659	9.19528	2.97e-06	29:45582777:45722777	912.786	18563	0.0491724
29	Chr29:45653087	45653087	A	G	0.471074	-40.4583	9.0744	8.25e-06	29:45583087:45723087	815.698	18563	0.0439422
29	Chr29:45665503	45665503	T	C	0.430785	-42.1704	9.28045	5.52e-06	29:45595503:45735503	872.132	18563	0.0469824
29	Chr29:45943179	45943179	C	A	0.127066	-63.9774	14.3823	8.65e-06	29:45873179:46013179	908.017	18563	0.0489155
29	Chr29:46286573	46286573	A	G	0.179752	-53.1144	11.853	7.43e-06	29:46216573:46356573	831.904	18563	0.0448153
29	Chr29:46292996	46292996	G	A	0.179752	-53.1144	11.853	7.43e-06	29:46222996:46362996	831.904	18563	0.0448153

## Sheet: glycine
A summary of SNPs significantly associated with glycine
Chromosome	Significant SNP	Position (bp)	Alternative allele	Reference allele	Freq	Allele substitution effect	se	P-value	140-kbp region	VSNP	VP	VSNP/VP (%)
1	Chr1:147362747	147362747	*	C	0.0873181	-57.9183	13.0283	8.76e-06	1:147292747:147432747	534.669	13125.7	0.0407345
4	Chr4:13990486	13990486	G	A	0.10499	-54.1851	12.0905	7.41e-06	4:13920486:14060486	551.78	13125.7	0.0420381
8	Chr8:8518882	8518882	T	A	0.0966736	-55.097	12.2816	7.25e-06	8:8448882:8588882	530.198	13125.7	0.0403939
10	Chr10:52025523	52025523	C	G	0.0821206	-62.5543	13.4996	3.59e-06	10:51955523:52095523	589.905	13125.7	0.0449427
10	Chr10:52119668	52119668	T	C	0.0654886	-68.8027	15.2084	6.07e-06	10:52049668:52189668	579.417	13125.7	0.0441437
10	Chr10:52119865	52119865	TTAAAT	ATAAAT	0.0654886	-67.8117	15.2084	8.24e-06	10:52049865:52189865	562.846	13125.7	0.0428812
10	Chr10:52121119	52121119	G	A	0.0654886	-67.8117	15.2084	8.24e-06	10:52051119:52191119	562.846	13125.7	0.0428812
15	Chr15:29342438	29342438	T	C	0.0790021	59.8556	13.5027	9.3e-06	15:29272438:29412438	521.359	13125.7	0.0397204
16	Chr16:24818681	24818681	A	G	0.109148	-54.3789	11.9394	5.25e-06	16:24748681:24888681	575.059	13125.7	0.0438116
21	Chr21:67999241	67999241	C	T	0.0530146	75.3247	16.9674	9.02e-06	21:67929241:68069241	569.697	13125.7	0.0434031
25	Chr25:30866161	30866161	T	A	0.268191	-37.4886	8.45492	9.25e-06	25:30796161:30936161	551.659	13125.7	0.0420288
25	Chr25:30866166	30866166	C	A	0.280665	-38.8853	8.34592	3.17e-06	25:30796166:30936166	610.549	13125.7	0.0465155
27	Chr27:28320327	28320327	C	T	0.0800416	-62.1183	14.0309	9.54e-06	27:28250327:28390327	568.268	13125.7	0.0432942
27	Chr27:28321150	28321150	A	G	0.0769231	-65.0838	14.2526	4.96e-06	27:28251150:28391150	601.548	13125.7	0.0458297
27	Chr27:28321880	28321880	T	C	0.0800416	-62.1183	14.0309	9.54e-06	27:28251880:28391880	568.268	13125.7	0.0432942
27	Chr27:28323082	28323082	G	A	0.0800416	-62.1183	14.0309	9.54e-06	27:28253082:28393082	568.268	13125.7	0.0432942
27	Chr27:28323142	28323142	T	C	0.0800416	-62.1183	14.0309	9.54e-06	27:28253142:28393142	568.268	13125.7	0.0432942
27	Chr27:28323246	28323246	C	T	0.0800416	-62.1183	14.0309	9.54e-06	27:28253246:28393246	568.268	13125.7	0.0432942
27	Chr27:28323282	28323282	T	C	0.0800416	-62.1183	14.0309	9.54e-06	27:28253282:28393282	568.268	13125.7	0.0432942

## Sheet: L-tyrosine
A summary of SNPs significantly associated with L-tyrosine
Chromosome	Significant SNP	Position (bp)	Alternative allele	Reference allele	Freq	Allele substitution effect	se	P-value	140-kbp region	VSNP	VP	VSNP/VP (%)
3	Chr3:90347184	90347184	A	C	0.434156	3.92916	0.886347	9.29e-06	3:90277184:90417184	7.58529	191.353	0.0396403
3	Chr3:90348575	90348575	G	A	0.437243	3.92887	0.886763	9.4e-06	3:90278575:90418575	7.59642	191.353	0.0396985
3	Chr3:90348823	90348823	A	T	0.437243	3.92887	0.886763	9.4e-06	3:90278823:90418823	7.59642	191.353	0.0396985
3	Chr3:90350792	90350792	A	C	0.437243	3.92887	0.886763	9.4e-06	3:90280792:90420792	7.59642	191.353	0.0396985
3	Chr3:90363504	90363504	C	T	0.432099	3.94889	0.887322	8.57e-06	3:90293504:90433504	7.65307	191.353	0.0399945
3	Chr3:90365427	90365427	GT	G	0.444444	4.16924	0.889222	2.75e-06	3:90295427:90435427	8.58398	191.353	0.0448594
3	Chr3:90370788	90370788	G	A	0.451646	4.01627	0.895808	7.35e-06	3:90300788:90440788	7.98978	191.353	0.0417542
3	Chr3:116153376	116153376	T	C	0.37963	-4.20028	0.902688	3.27e-06	3:116083376:116223376	8.30994	191.353	0.0434273
5	Chr5:117947228	117947228	G	A	0.0792181	7.32471	1.64399	8.37e-06	5:117877228:118017228	7.82694	191.353	0.0409032
9	Chr9:77811949	77811949	G	A	0.138889	5.84037	1.28714	5.69e-06	9:77741949:77881949	8.15901	191.353	0.0426386
23	Chr23:20155516	20155516	T	C	0.06893	7.72622	1.73234	8.2e-06	23:20085516:20225516	7.66222	191.353	0.0400424

## Sheet: L-isoleucine
A summary of SNPs significantly associated with L-isoleucine
Chromosome	Significant SNP	Position (bp)	Alternative allele	Reference allele	Freq	Allele substitution effect	se	P-value	140-kbp region	VSNP	VP	VSNP/VP (%)
1	Chr1:61000636	61000636	C	T	0.0576132	9.74806	2.19481	8.94e-06	1:60930636:61070636	10.3185	248.314	0.0415544
1	Chr1:61017798	61017798	G	C	0.0576132	9.74806	2.19481	8.94e-06	1:60947798:61087798	10.3185	248.314	0.0415544
1	Chr1:61041440	61041440	A	AG	0.0576132	9.74806	2.19481	8.94e-06	1:60971440:61111440	10.3185	248.314	0.0415544
15	Chr15:76957267	76957267	T	C	0.0740741	-8.83533	1.92037	4.21e-06	15:76887267:77027267	10.7082	248.314	0.0431238
15	Chr15:76978080	76978080	A	G	0.0740741	-8.87526	1.94954	5.3e-06	15:76908080:77048080	10.8052	248.314	0.0435145
28	Chr28:41890860	41890860	G	C	0.216049	-5.44325	1.21844	7.92e-06	28:41820860:41960860	10.0366	248.314	0.0404191
28	Chr28:41890867	41890867	C	G	0.216049	-5.44325	1.21844	7.92e-06	28:41820867:41960867	10.0366	248.314	0.0404191
28	Chr28:41890904	41890904	T	C	0.216049	-5.44325	1.21844	7.92e-06	28:41820904:41960904	10.0366	248.314	0.0404191
28	Chr28:41893113	41893113	G	T	0.212963	-5.46927	1.22738	8.35e-06	28:41823113:41963113	10.0274	248.314	0.040382

## Sheet: lysine
A summary of SNPs significantly associated with lysine
Chromosome	Significant SNP	Position (bp)	Alternative allele	Reference allele	Freq	Allele substitution effect	se	P-value	140-kbp region	VSNP	VP	VSNP/VP (%)
1	Chr1:57244400	57244400	C	T	0.0803758	15.4928	3.31908	3.04e-06	1:57174400:57314400	35.4834	739.503	0.0479828
1	Chr1:57245925	57245925	T	G	0.0782881	15.1921	3.35629	6e-06	1:57175925:57315925	33.3086	739.503	0.0450419
1	Chr1:57246272	57246272	T	C	0.0793319	15.6241	3.33822	2.86e-06	1:57176272:57316272	35.6591	739.503	0.0482204
1	Chr1:57246581	57246581	CT	C	0.0824635	14.9451	3.2894	5.54e-06	1:57176581:57316581	33.7997	739.503	0.045706
1	Chr1:57248499	57248499	G	A	0.0835073	15.1925	3.27327	3.46e-06	1:57178499:57318499	35.3299	739.503	0.0477752
1	Chr1:57250453	57250453	AG	A	0.0835073	15.1925	3.27327	3.46e-06	1:57180453:57320453	35.3299	739.503	0.0477752
1	Chr1:57250728	57250728	A	G	0.0803758	15.8681	3.32097	1.77e-06	1:57180728:57320728	37.2234	739.503	0.0503357
1	Chr1:57251605	57251605	G	T	0.0803758	15.8681	3.32097	1.77e-06	1:57181605:57321605	37.2234	739.503	0.0503357
1	Chr1:57252301	57252301	A	G	0.0803758	15.8681	3.32097	1.77e-06	1:57182301:57322301	37.2234	739.503	0.0503357
1	Chr1:57254930	57254930	G	A	0.0835073	15.1925	3.27327	3.46e-06	1:57184930:57324930	35.3299	739.503	0.0477752
1	Chr1:57256408	57256408	G	A	0.0835073	15.1925	3.27327	3.46e-06	1:57186408:57326408	35.3299	739.503	0.0477752
1	Chr1:57258340	57258340	T	C	0.0835073	15.1925	3.27327	3.46e-06	1:57188340:57328340	35.3299	739.503	0.0477752
1	Chr1:57259906	57259906	C	T	0.0803758	15.8681	3.32097	1.77e-06	1:57189906:57329906	37.2234	739.503	0.0503357
1	Chr1:57262386	57262386	A	G	0.0835073	15.1925	3.27327	3.46e-06	1:57192386:57332386	35.3299	739.503	0.0477752
1	Chr1:57262692	57262692	T	C	0.0803758	15.8681	3.32097	1.77e-06	1:57192692:57332692	37.2234	739.503	0.0503357
1	Chr1:57265643	57265643	A	G	0.0803758	15.8681	3.32097	1.77e-06	1:57195643:57335643	37.2234	739.503	0.0503357
1	Chr1:57267165	57267165	A	C	0.0803758	15.8681	3.32097	1.77e-06	1:57197165:57337165	37.2234	739.503	0.0503357
1	Chr1:57267187	57267187	C	G	0.0803758	15.8681	3.32097	1.77e-06	1:57197187:57337187	37.2234	739.503	0.0503357
1	Chr1:57267582	57267582	A	AAC	0.0803758	15.8681	3.32097	1.77e-06	1:57197582:57337582	37.2234	739.503	0.0503357
1	Chr1:57267590	57267590	G	T	0.0803758	15.8681	3.32097	1.77e-06	1:57197590:57337590	37.2234	739.503	0.0503357
1	Chr1:57268194	57268194	A	G	0.0803758	15.8681	3.32097	1.77e-06	1:57198194:57338194	37.2234	739.503	0.0503357
1	Chr1:57268356	57268356	A	C	0.0803758	15.8681	3.32097	1.77e-06	1:57198356:57338356	37.2234	739.503	0.0503357
1	Chr1:57269841	57269841	C	A	0.0803758	15.8681	3.32097	1.77e-06	1:57199841:57339841	37.2234	739.503	0.0503357
1	Chr1:57272126	57272126	A	T	0.0803758	15.8681	3.32097	1.77e-06	1:57202126:57342126	37.2234	739.503	0.0503357
1	Chr1:57272172	57272172	T	G	0.0803758	15.8681	3.32097	1.77e-06	1:57202172:57342172	37.2234	739.503	0.0503357
1	Chr1:57272600	57272600	T	C	0.0803758	15.8681	3.32097	1.77e-06	1:57202600:57342600	37.2234	739.503	0.0503357
1	Chr1:57273005	57273005	T	G	0.0803758	15.8681	3.32097	1.77e-06	1:57203005:57343005	37.2234	739.503	0.0503357
1	Chr1:57274937	57274937	T	TA	0.0803758	15.8681	3.32097	1.77e-06	1:57204937:57344937	37.2234	739.503	0.0503357
1	Chr1:57274941	57274941	T	C	0.0803758	15.8681	3.32097	1.77e-06	1:57204941:57344941	37.2234	739.503	0.0503357
1	Chr1:57275363	57275363	G	C	0.0803758	15.8681	3.32097	1.77e-06	1:57205363:57345363	37.2234	739.503	0.0503357
1	Chr1:57276633	57276633	G	A	0.0803758	15.8681	3.32097	1.77e-06	1:57206633:57346633	37.2234	739.503	0.0503357
1	Chr1:57283127	57283127	C	G	0.0803758	15.8681	3.32097	1.77e-06	1:57213127:57353127	37.2234	739.503	0.0503357
1	Chr1:57285123	57285123	C	T	0.0803758	15.8681	3.32097	1.77e-06	1:57215123:57355123	37.2234	739.503	0.0503357
1	Chr1:57289186	57289186	T	C	0.0876827	14.3086	3.21423	8.52e-06	1:57219186:57359186	32.7555	739.503	0.0442939
1	Chr1:57293894	57293894	T	C	0.085595	14.4951	3.25021	8.21e-06	1:57223894:57363894	32.8897	739.503	0.0444754
1	Chr1:57295764	57295764	A	G	0.085595	14.4951	3.25021	8.21e-06	1:57225764:57365764	32.8897	739.503	0.0444754
1	Chr1:57297070	57297070	T	C	0.085595	14.4951	3.25021	8.21e-06	1:57227070:57367070	32.8897	739.503	0.0444754
1	Chr1:57298871	57298871	G	A	0.0814196	15.6563	3.30701	2.2e-06	1:57228871:57368871	36.6652	739.503	0.0495809
1	Chr1:57323806	57323806	C	A	0.0835073	15.0343	3.28441	4.71e-06	1:57253806:57393806	34.5979	739.503	0.0467854
1	Chr1:57325895	57325895	A	G	0.0762004	16.1762	3.40459	2.02e-06	1:57255895:57395895	36.8399	739.503	0.0498171
1	Chr1:57335971	57335971	C	CTT	0.0772443	16.3053	3.3875	1.48e-06	1:57265971:57405971	37.9001	739.503	0.0512508
1	Chr1:57349758	57349758	C	A	0.0782881	15.7617	3.37044	2.92e-06	1:57279758:57419758	35.8531	739.503	0.0484828
1	Chr1:57368608	57368608	A	T	0.0782881	15.7617	3.37044	2.92e-06	1:57298608:57438608	35.8531	739.503	0.0484828
1	Chr1:57382565	57382565	A	G	0.0772443	16.2483	3.3813	1.54e-06	1:57312565:57452565	37.6356	739.503	0.0508931
1	Chr1:57383591	57383591	C	T	0.0762004	16.8018	3.39866	7.67e-07	1:57313591:57453591	39.7445	739.503	0.0537449
1	Chr1:57387364	57387364	A	C	0.0803758	15.492	3.32612	3.2e-06	1:57317364:57457364	35.4798	739.503	0.0479779
1	Chr1:57389346	57389346	C	T	0.0814196	15.0274	3.31597	5.85e-06	1:57319346:57459346	33.7788	739.503	0.0456777
1	Chr1:57390613	57390613	G	C	0.0741127	17.9018	3.43509	1.87e-07	1:57320613:57460613	43.9819	739.503	0.059475
1	Chr1:57395189	57395189	G	T	0.0751566	17.3261	3.41728	3.98e-07	1:57325189:57465189	41.7318	739.503	0.0564322
1	Chr1:57396530	57396530	A	AC	0.0762004	16.9444	3.39403	5.96e-07	1:57326530:57466530	40.422	739.503	0.054661
1	Chr1:57396531	57396531	*	C	0.0762004	16.9444	3.39403	5.96e-07	1:57326531:57466531	40.422	739.503	0.054661
1	Chr1:57400377	57400377	C	T	0.146138	11.68	2.5903	6.51e-06	1:57330377:57470377	34.046	739.503	0.0460391
1	Chr1:57400686	57400686	A	G	0.0793319	16.24	3.29698	8.4e-07	1:57330686:57470686	38.5259	739.503	0.0520971
1	Chr1:57401703	57401703	G	A	0.0762004	17.0022	3.35019	3.88e-07	1:57331703:57471703	40.6982	739.503	0.0550346
1	Chr1:57402468	57402468	G	GAT	0.0772443	16.4652	3.33386	7.86e-07	1:57332468:57472468	38.6471	739.503	0.052261
1	Chr1:57415216	57415216	A	T	0.0772443	16.4652	3.33386	7.86e-07	1:57345216:57485216	38.6471	739.503	0.052261
1	Chr1:57421027	57421027	A	C	0.0772443	16.4652	3.33386	7.86e-07	1:57351027:57491027	38.6471	739.503	0.052261
1	Chr1:57429871	57429871	TCTGCTGCTG	TCTG	0.0741127	17.014	3.38452	4.98e-07	1:57359871:57499871	39.7277	739.503	0.0537222
1	Chr1:57430470	57430470	G	A	0.0782881	15.7136	3.31369	2.12e-06	1:57360470:57500470	35.6346	739.503	0.0481873
1	Chr1:57439597	57439597	A	G	0.0741127	17.1867	3.38029	3.69e-07	1:57369597:57509597	40.5383	739.503	0.0548184
1	Chr1:57441490	57441490	A	G	0.0709812	18.0304	3.43856	1.57e-07	1:57371490:57511490	42.8754	739.503	0.0579787
1	Chr1:57455814	57455814	C	G	0.0709812	18.0304	3.43856	1.57e-07	1:57385814:57525814	42.8754	739.503	0.0579787
1	Chr1:57461766	57461766	A	C	0.0741127	17.1867	3.38029	3.69e-07	1:57391766:57531766	40.5383	739.503	0.0548184
1	Chr1:57468449	57468449	T	C	0.0668058	18.5013	3.57394	2.26e-07	1:57398449:57538449	42.6796	739.503	0.057714
1	Chr1:57498053	57498053	A	C	0.0699374	17.6552	3.45974	3.34e-07	1:57428053:57568053	40.5506	739.503	0.0548349
1	Chr1:57512450	57512450	A	G	0.0626305	18.0678	3.60208	5.28e-07	1:57442450:57582450	38.3299	739.503	0.0518319
1	Chr1:57517079	57517079	T	C	0.0688935	15.5328	3.46466	7.35e-06	1:57447079:57587079	30.9533	739.503	0.0418569
1	Chr1:57518571	57518571	T	G	0.0626305	18.0678	3.60208	5.28e-07	1:57448571:57588571	38.3299	739.503	0.0518319
1	Chr1:57518604	57518604	T	C	0.0647182	18.2693	3.56462	2.97e-07	1:57448604:57588604	40.4057	739.503	0.054639
1	Chr1:57520801	57520801	A	G	0.0626305	18.0678	3.60208	5.28e-07	1:57450801:57590801	38.3299	739.503	0.0518319
1	Chr1:57522814	57522814	C	T	0.0626305	18.0678	3.60208	5.28e-07	1:57452814:57592814	38.3299	739.503	0.0518319
1	Chr1:57525694	57525694	G	A	0.0626305	18.0678	3.60208	5.28e-07	1:57455694:57595694	38.3299	739.503	0.0518319
1	Chr1:57526126	57526126	A	G	0.0626305	18.0678	3.60208	5.28e-07	1:57456126:57596126	38.3299	739.503	0.0518319
1	Chr1:57526951	57526951	C	G	0.0626305	18.0678	3.60208	5.28e-07	1:57456951:57596951	38.3299	739.503	0.0518319
1	Chr1:57527507	57527507	T	C	0.0647182	18.2693	3.56462	2.97e-07	1:57457507:57597507	40.4057	739.503	0.054639
1	Chr1:57529429	57529429	A	G	0.0626305	18.0678	3.60208	5.28e-07	1:57459429:57599429	38.3299	739.503	0.0518319
1	Chr1:57532366	57532366	A	G	0.0626305	18.0678	3.60208	5.28e-07	1:57462366:57602366	38.3299	739.503	0.0518319
1	Chr1:57533670	57533670	T	C	0.0626305	18.0678	3.60208	5.28e-07	1:57463670:57603670	38.3299	739.503	0.0518319
1	Chr1:57535340	57535340	T	C	0.0647182	18.2693	3.56462	2.97e-07	1:57465340:57605340	40.4057	739.503	0.054639
1	Chr1:57536206	57536206	A	G	0.0626305	18.0678	3.60208	5.28e-07	1:57466206:57606206	38.3299	739.503	0.0518319
1	Chr1:57537874	57537874	T	TAG	0.0626305	18.0678	3.60208	5.28e-07	1:57467874:57607874	38.3299	739.503	0.0518319
1	Chr1:57538282	57538282	A	G	0.0626305	18.0678	3.60208	5.28e-07	1:57468282:57608282	38.3299	739.503	0.0518319
1	Chr1:57538434	57538434	T	A	0.0626305	18.0678	3.60208	5.28e-07	1:57468434:57608434	38.3299	739.503	0.0518319
1	Chr1:57538808	57538808	T	A	0.0626305	18.0678	3.60208	5.28e-07	1:57468808:57608808	38.3299	739.503	0.0518319
1	Chr1:57538809	57538809	A	T	0.0626305	18.0678	3.60208	5.28e-07	1:57468809:57608809	38.3299	739.503	0.0518319
1	Chr1:57543545	57543545	G	A	0.0626305	18.0678	3.60208	5.28e-07	1:57473545:57613545	38.3299	739.503	0.0518319
1	Chr1:57543984	57543984	A	AC	0.0647182	18.2693	3.56462	2.97e-07	1:57473984:57613984	40.4057	739.503	0.054639
1	Chr1:57546019	57546019	C	T	0.0647182	18.2693	3.56462	2.97e-07	1:57476019:57616019	40.4057	739.503	0.054639
1	Chr1:57547778	57547778	T	C	0.0626305	18.0678	3.60208	5.28e-07	1:57477778:57617778	38.3299	739.503	0.0518319
1	Chr1:57548645	57548645	G	A	0.0626305	18.0678	3.60208	5.28e-07	1:57478645:57618645	38.3299	739.503	0.0518319
1	Chr1:57548913	57548913	C	G	0.0626305	18.0678	3.60208	5.28e-07	1:57478913:57618913	38.3299	739.503	0.0518319
1	Chr1:57548969	57548969	G	A	0.0626305	18.0678	3.60208	5.28e-07	1:57478969:57618969	38.3299	739.503	0.0518319
1	Chr1:57549249	57549249	T	G	0.0626305	18.0678	3.60208	5.28e-07	1:57479249:57619249	38.3299	739.503	0.0518319
1	Chr1:57549324	57549324	G	T	0.0626305	18.0678	3.60208	5.28e-07	1:57479324:57619324	38.3299	739.503	0.0518319
1	Chr1:57550046	57550046	G	T	0.0626305	18.0678	3.60208	5.28e-07	1:57480046:57620046	38.3299	739.503	0.0518319
1	Chr1:57550113	57550113	CG	C	0.0626305	18.0678	3.60208	5.28e-07	1:57480113:57620113	38.3299	739.503	0.0518319
1	Chr1:57550207	57550207	GC	G	0.0626305	18.0678	3.60208	5.28e-07	1:57480207:57620207	38.3299	739.503	0.0518319
1	Chr1:57550348	57550348	A	C	0.0626305	18.0678	3.60208	5.28e-07	1:57480348:57620348	38.3299	739.503	0.0518319
1	Chr1:57550414	57550414	G	A	0.0626305	18.0678	3.60208	5.28e-07	1:57480414:57620414	38.3299	739.503	0.0518319
1	Chr1:57550583	57550583	CT	C	0.0678497	17.0286	3.43419	7.1e-07	1:57480583:57620583	36.6794	739.503	0.0496
1	Chr1:57550626	57550626	G	C	0.0626305	18.0678	3.60208	5.28e-07	1:57480626:57620626	38.3299	739.503	0.0518319
1	Chr1:57550693	57550693	A	G	0.0626305	18.0678	3.60208	5.28e-07	1:57480693:57620693	38.3299	739.503	0.0518319
1	Chr1:57550812	57550812	T	C	0.0626305	18.0678	3.60208	5.28e-07	1:57480812:57620812	38.3299	739.503	0.0518319
1	Chr1:57550831	57550831	G	C	0.0626305	18.0678	3.60208	5.28e-07	1:57480831:57620831	38.3299	739.503	0.0518319
1	Chr1:57550982	57550982	C	G	0.0626305	18.0678	3.60208	5.28e-07	1:57480982:57620982	38.3299	739.503	0.0518319
1	Chr1:57551893	57551893	GA	G	0.0626305	18.0678	3.60208	5.28e-07	1:57481893:57621893	38.3299	739.503	0.0518319
1	Chr1:57551979	57551979	A	G	0.0626305	18.0678	3.60208	5.28e-07	1:57481979:57621979	38.3299	739.503	0.0518319
1	Chr1:57552017	57552017	A	G	0.0626305	18.0678	3.60208	5.28e-07	1:57482017:57622017	38.3299	739.503	0.0518319
1	Chr1:57552029	57552029	A	G	0.0626305	18.0678	3.60208	5.28e-07	1:57482029:57622029	38.3299	739.503	0.0518319
1	Chr1:57552183	57552183	G	A	0.0626305	18.0678	3.60208	5.28e-07	1:57482183:57622183	38.3299	739.503	0.0518319
1	Chr1:57552198	57552198	G	A	0.0626305	18.0678	3.60208	5.28e-07	1:57482198:57622198	38.3299	739.503	0.0518319
1	Chr1:57552213	57552213	C	T	0.0626305	18.0678	3.60208	5.28e-07	1:57482213:57622213	38.3299	739.503	0.0518319
1	Chr1:57552266	57552266	A	G	0.0626305	18.0678	3.60208	5.28e-07	1:57482266:57622266	38.3299	739.503	0.0518319
1	Chr1:57552465	57552465	A	G	0.0626305	18.0678	3.60208	5.28e-07	1:57482465:57622465	38.3299	739.503	0.0518319
1	Chr1:57552501	57552501	G	A	0.0626305	18.0678	3.60208	5.28e-07	1:57482501:57622501	38.3299	739.503	0.0518319
1	Chr1:57553560	57553560	A	G	0.0709812	17.2149	3.49196	8.23e-07	1:57483560:57623560	39.0847	739.503	0.0528527
1	Chr1:57554174	57554174	C	T	0.0626305	18.0678	3.60208	5.28e-07	1:57484174:57624174	38.3299	739.503	0.0518319
1	Chr1:57554426	57554426	A	C	0.0626305	18.0678	3.60208	5.28e-07	1:57484426:57624426	38.3299	739.503	0.0518319
1	Chr1:57554965	57554965	G	C	0.0626305	18.0678	3.60208	5.28e-07	1:57484965:57624965	38.3299	739.503	0.0518319
1	Chr1:57555686	57555686	T	C	0.0626305	18.0678	3.60208	5.28e-07	1:57485686:57625686	38.3299	739.503	0.0518319
1	Chr1:57555875	57555875	G	GGGA	0.0626305	18.0678	3.60208	5.28e-07	1:57485875:57625875	38.3299	739.503	0.0518319
1	Chr1:57555925	57555925	G	C	0.0626305	18.0678	3.60208	5.28e-07	1:57485925:57625925	38.3299	739.503	0.0518319
1	Chr1:57556404	57556404	T	C	0.0626305	18.0678	3.60208	5.28e-07	1:57486404:57626404	38.3299	739.503	0.0518319
1	Chr1:57556651	57556651	G	T	0.0814196	15.5685	3.25513	1.73e-06	1:57486651:57626651	36.2551	739.503	0.0490264
1	Chr1:57556734	57556734	T	G	0.0814196	15.5685	3.25513	1.73e-06	1:57486734:57626734	36.2551	739.503	0.0490264
1	Chr1:57556807	57556807	G	T	0.0814196	15.5685	3.25513	1.73e-06	1:57486807:57626807	36.2551	739.503	0.0490264
1	Chr1:57556824	57556824	CAAA	C	0.0814196	15.5685	3.25513	1.73e-06	1:57486824:57626824	36.2551	739.503	0.0490264
1	Chr1:57556833	57556833	GGGC	G	0.0824635	15.9574	3.24022	8.45e-07	1:57486833:57626833	38.5336	739.503	0.0521074
1	Chr1:57558063	57558063	G	A	0.0626305	18.0678	3.60208	5.28e-07	1:57488063:57628063	38.3299	739.503	0.0518319
1	Chr1:57558179	57558179	A	G	0.0835073	15.7885	3.22867	1.01e-06	1:57488179:57628179	38.1562	739.503	0.0515971
1	Chr1:57559568	57559568	T	G	0.0626305	18.0678	3.60208	5.28e-07	1:57489568:57629568	38.3299	739.503	0.0518319
1	Chr1:57564464	57564464	T	TGCCGTGGGACATCTGTGAGACTCTCCCTGGACACAC	0.0605428	19.2301	3.7131	2.23e-07	1:57494464:57634464	42.0661	739.503	0.0568844
1	Chr1:57564467	57564467	*	CGTGGGACATCTGTGAGACTCTCCCTGGACACACGCT	0.0632054	19.2103	3.77414	3.58e-07	1:57494467:57634467	43.7016	739.503	0.0590959
1	Chr1:57564482	57564482	*	A	0.0668058	16.4418	3.56146	3.9e-06	1:57494482:57634482	33.7066	739.503	0.0455801
1	Chr1:57564488	57564488	*	T	0.0668058	16.4418	3.56146	3.9e-06	1:57494488:57634488	33.7066	739.503	0.0455801
1	Chr1:57564490	57564490	*	C	0.0668058	16.4418	3.56146	3.9e-06	1:57494490:57634490	33.7066	739.503	0.0455801
1	Chr1:57564495	57564495	*	A	0.0668058	16.4418	3.56146	3.9e-06	1:57494495:57634495	33.7066	739.503	0.0455801
1	Chr1:57577270	57577270	G	T	0.065762	17.1232	3.53317	1.26e-06	1:57507270:57647270	36.0274	739.503	0.0487184
1	Chr1:57577273	57577273	C	T	0.065762	17.1232	3.53317	1.26e-06	1:57507273:57647273	36.0274	739.503	0.0487184
1	Chr1:57577274	57577274	A	G	0.065762	17.1232	3.53317	1.26e-06	1:57507274:57647274	36.0274	739.503	0.0487184
1	Chr1:57580878	57580878	G	A	0.0782881	15.0193	3.31707	5.96e-06	1:57510878:57650878	32.5552	739.503	0.0440231
1	Chr1:57585826	57585826	G	A	0.0793319	15.454	3.30079	2.84e-06	1:57515826:57655826	34.8869	739.503	0.0471762
1	Chr1:57587229	57587229	A	G	0.0814196	15.8272	3.27155	1.31e-06	1:57517229:57657229	37.4701	739.503	0.0506693
1	Chr1:57587645	57587645	T	TG	0.0730689	16.7363	3.40225	8.69e-07	1:57517645:57657645	37.9428	739.503	0.0513085
1	Chr1:57588484	57588484	T	C	0.0730689	16.7363	3.40225	8.69e-07	1:57518484:57658484	37.9428	739.503	0.0513085
1	Chr1:57589875	57589875	A	G	0.0762004	16.187	3.35363	1.39e-06	1:57519875:57659875	36.8891	739.503	0.0498836
1	Chr1:57591554	57591554	A	G	0.065762	17.1232	3.53317	1.26e-06	1:57521554:57661554	36.0274	739.503	0.0487184
1	Chr1:57591844	57591844	A	G	0.0814196	15.8272	3.27155	1.31e-06	1:57521844:57661844	37.4701	739.503	0.0506693
1	Chr1:57591948	57591948	T	C	0.065762	17.1232	3.53317	1.26e-06	1:57521948:57661948	36.0274	739.503	0.0487184
1	Chr1:57595615	57595615	G	T	0.0835073	14.5285	3.23914	7.28e-06	1:57525615:57665615	32.3091	739.503	0.0436903
1	Chr1:57603329	57603329	A	G	0.0730689	15.9456	3.40648	2.86e-06	1:57533329:57673329	34.4423	739.503	0.0465749
1	Chr1:57609799	57609799	G	A	0.0626305	18.0678	3.60208	5.28e-07	1:57539799:57679799	38.3299	739.503	0.0518319
1	Chr1:57610883	57610883	A	T	0.0688935	16.7537	3.47656	1.44e-06	1:57540883:57680883	36.0105	739.503	0.0486956
1	Chr1:57612336	57612336	TG	CG	0.0708245	15.9179	3.45959	4.2e-06	1:57542336:57682336	33.349	739.503	0.0450965
1	Chr1:57616797	57616797	A	G	0.0741127	15.7626	3.38452	3.2e-06	1:57546797:57686797	34.0986	739.503	0.0461102
1	Chr1:57617833	57617833	A	G	0.0814196	14.5903	3.27179	8.22e-06	1:57547833:57687833	31.8423	739.503	0.0430591
1	Chr1:57621102	57621102	C	CT	0.0626305	18.0678	3.60208	5.28e-07	1:57551102:57691102	38.3299	739.503	0.0518319
1	Chr1:57627992	57627992	GGAC	TGAC	0.0699374	16.3889	3.46477	2.24e-06	1:57557992:57697992	34.9423	739.503	0.0472511
1	Chr1:57632410	57632410	C	CT	0.0730689	15.616	3.39815	4.32e-06	1:57562410:57702410	33.0331	739.503	0.0446694
1	Chr1:57632708	57632708	A	G	0.0866388	14.7847	3.18777	3.52e-06	1:57562708:57702708	34.5947	739.503	0.0467811
1	Chr1:57633427	57633427	G	T	0.0688935	16.5902	3.47922	1.86e-06	1:57563427:57703427	35.3111	739.503	0.0477497
1	Chr1:57633984	57633984	A	C	0.0866388	14.7847	3.18777	3.52e-06	1:57563984:57703984	34.5947	739.503	0.0467811
1	Chr1:57635909	57635909	T	C	0.065762	17.6461	3.54146	6.27e-07	1:57565909:57705909	38.2613	739.503	0.0517393
1	Chr1:57636152	57636152	T	C	0.0741127	15.4328	3.38481	5.13e-06	1:57566152:57706152	32.6866	739.503	0.0442008
1	Chr1:57639302	57639302	C	T	0.0636743	17.4308	3.57782	1.11e-06	1:57569302:57709302	36.229	739.503	0.048991
1	Chr1:57640085	57640085	T	C	0.0709812	15.3367	3.4359	8.06e-06	1:57570085:57710085	31.0214	739.503	0.041949
1	Chr1:57642745	57642745	AACACTCAGTTCAGTTCAG	A	0.0636743	17.4308	3.57782	1.11e-06	1:57572745:57712745	36.229	739.503	0.048991
1	Chr1:57644353	57644353	A	AT	0.085595	14.3956	3.2017	6.92e-06	1:57574353:57714353	32.4397	739.503	0.0438669
1	Chr1:57644373	57644373	A	T	0.085595	14.3956	3.2017	6.92e-06	1:57574373:57714373	32.4397	739.503	0.0438669
1	Chr1:57644540	57644540	A	AT	0.0636743	17.4308	3.57782	1.11e-06	1:57574540:57714540	36.229	739.503	0.048991
1	Chr1:57645700	57645700	A	G	0.0709812	15.3367	3.4359	8.06e-06	1:57575700:57715700	31.0214	739.503	0.041949
1	Chr1:57648682	57648682	A	G	0.0730689	15.5366	3.39634	4.77e-06	1:57578682:57718682	32.6981	739.503	0.0442163
1	Chr1:57649277	57649277	T	TTAAAATGA	0.0720251	15.1832	3.41521	8.76e-06	1:57579277:57719277	30.816	739.503	0.0416713
1	Chr1:57649402	57649402	C	T	0.0709812	15.3367	3.4359	8.06e-06	1:57579402:57719402	31.0214	739.503	0.041949
1	Chr1:57650040	57650040	T	G	0.0709812	15.3367	3.4359	8.06e-06	1:57580040:57720040	31.0214	739.503	0.041949
1	Chr1:57650200	57650200	A	G	0.065762	17.1232	3.53317	1.26e-06	1:57580200:57720200	36.0274	739.503	0.0487184
1	Chr1:57651250	57651250	A	G	0.0605428	19.2301	3.7131	2.23e-07	1:57581250:57721250	42.0661	739.503	0.0568844
1	Chr1:57651756	57651756	T	A	0.0688935	15.9784	3.47583	4.29e-06	1:57581756:57721756	32.7547	739.503	0.0442929
1	Chr1:57652104	57652104	C	T	0.0720251	15.1832	3.41521	8.76e-06	1:57582104:57722104	30.816	739.503	0.0416713
1	Chr1:57653512	57653512	T	C	0.065762	17.1232	3.53317	1.26e-06	1:57583512:57723512	36.0274	739.503	0.0487184
1	Chr1:57654310	57654310	T	G	0.0720251	15.1832	3.41521	8.76e-06	1:57584310:57724310	30.816	739.503	0.0416713
1	Chr1:57656341	57656341	T	C	0.0730689	15.5366	3.39634	4.77e-06	1:57586341:57726341	32.6981	739.503	0.0442163
1	Chr1:57657328	57657328	A	G	0.0714286	16.1732	3.52509	4.47e-06	1:57587328:57727328	34.6984	739.503	0.0469212
1	Chr1:57658187	57658187	C	T	0.0668058	16.5255	3.51062	2.51e-06	1:57588187:57728187	34.0507	739.503	0.0460453
1	Chr1:57687278	57687278	T	C	0.0605428	19.2301	3.7131	2.23e-07	1:57617278:57757278	42.0661	739.503	0.0568844
1	Chr1:57694810	57694810	T	C	0.0605428	19.2301	3.7131	2.23e-07	1:57624810:57764810	42.0661	739.503	0.0568844
1	Chr1:57700320	57700320	C	T	0.0751566	15.221	3.4059	7.86e-06	1:57630320:57770320	32.2071	739.503	0.0435524
1	Chr1:57701458	57701458	ACTTTCCTTTC	ACTTTC	0.0626305	19.7603	3.66196	6.81e-08	1:57631458:57771458	45.8473	739.503	0.0619975
1	Chr1:57705046	57705046	T	A	0.0751566	15.221	3.4059	7.86e-06	1:57635046:57775046	32.2071	739.503	0.0435524
1	Chr1:57724990	57724990	G	GT	0.0636743	19.5063	3.64841	8.97e-08	1:57654990:57794990	45.3702	739.503	0.0613523
1	Chr1:57726689	57726689	G	C	0.0751566	15.221	3.4059	7.86e-06	1:57656689:57796689	32.2071	739.503	0.0435524
1	Chr1:57727578	57727578	A	T	0.065762	19.2709	3.59872	8.56e-08	1:57657578:57797578	45.6317	739.503	0.0617059
1	Chr1:57731781	57731781	T	C	0.0678497	18.9102	3.55297	1.02e-07	1:57661781:57801781	45.2331	739.503	0.0611669
1	Chr1:57741290	57741290	A	G	0.0647182	19.936	3.62297	3.74e-08	1:57671290:57811290	48.1144	739.503	0.0650632
1	Chr1:57746872	57746872	T	C	0.0647182	19.936	3.62297	3.74e-08	1:57676872:57816872	48.1144	739.503	0.0650632
1	Chr1:57748543	57748543	G	A	0.065762	19.2709	3.59872	8.56e-08	1:57678543:57818543	45.6317	739.503	0.0617059
1	Chr1:57760592	57760592	T	G	0.0678497	18.9102	3.55297	1.02e-07	1:57690592:57830592	45.2331	739.503	0.0611669
1	Chr1:57780624	57780624	C	T	0.0741127	17.6491	3.43498	2.78e-07	1:57710624:57850624	42.749	739.503	0.0578078
1	Chr1:57805029	57805029	A	T	0.0647182	19.936	3.62297	3.74e-08	1:57735029:57875029	48.1144	739.503	0.0650632
1	Chr1:57806268	57806268	C	T	0.0772443	18.2989	3.38158	6.26e-08	1:57736268:57876268	47.7346	739.503	0.0645496
1	Chr1:57808004	57808004	G	C	0.0685225	19.3044	3.57579	6.71e-08	1:57738004:57878004	47.5716	739.503	0.0643292
1	Chr1:57811956	57811956	T	C	0.0772443	18.2989	3.38158	6.26e-08	1:57741956:57881956	47.7346	739.503	0.0645496
1	Chr1:57813181	57813181	A	AAT	0.0741127	19.0413	3.43973	3.1e-08	1:57743181:57883181	49.7593	739.503	0.0672875
1	Chr1:57814368	57814368	A	G	0.0741127	17.6491	3.43498	2.78e-07	1:57744368:57884368	42.749	739.503	0.0578078
1	Chr1:57832212	57832212	T	C	0.0782881	15.583	3.27332	1.93e-06	1:57762212:57902212	35.0448	739.503	0.0473896
1	Chr1:57832974	57832974	A	G	0.085595	14.6924	3.16968	3.56e-06	1:57762974:57902974	33.7911	739.503	0.0456944
1	Chr1:57833625	57833625	T	A	0.0748945	18.8283	3.44217	4.5e-08	1:57763625:57903625	49.124	739.503	0.0664284
1	Chr1:57835085	57835085	A	T	0.0835073	15.9656	3.20086	6.1e-07	1:57765085:57905085	39.017	739.503	0.0527611
1	Chr1:57839527	57839527	A	G	0.0647182	19.936	3.62297	3.74e-08	1:57769527:57909527	48.1144	739.503	0.0650632
1	Chr1:57841181	57841181	A	T	0.0782881	15.583	3.27332	1.93e-06	1:57771181:57911181	35.0448	739.503	0.0473896
1	Chr1:57842807	57842807	C	A	0.0678497	19.0584	3.55298	8.14e-08	1:57772807:57912807	45.9448	739.503	0.0621294
1	Chr1:57848268	57848268	C	T	0.0647182	19.936	3.62297	3.74e-08	1:57778268:57918268	48.1144	739.503	0.0650632
1	Chr1:57852790	57852790	A	C	0.0751566	16.9894	3.41642	6.6e-07	1:57782790:57922790	40.1256	739.503	0.0542602
1	Chr1:57853370	57853370	C	A	0.0720251	17.5276	3.46711	4.3e-07	1:57783370:57923370	41.0672	739.503	0.0555335
1	Chr1:57861427	57861427	C	A	0.0762004	17.1954	3.44097	5.82e-07	1:57791427:57931427	41.6284	739.503	0.0562924
1	Chr1:57862159	57862159	G	GA	0.0751566	16.8041	3.32008	4.16e-07	1:57792159:57932159	39.2551	739.503	0.0530831
1	Chr1:57862707	57862707	G	C	0.0741127	15.7499	3.3341	2.31e-06	1:57792707:57932707	34.0437	739.503	0.0460359
1	Chr1:57864639	57864639	A	G	0.0730689	16.1714	3.35407	1.43e-06	1:57794639:57934639	35.4246	739.503	0.0479033
1	Chr1:57864842	57864842	C	T	0.0730689	16.1714	3.35407	1.43e-06	1:57794842:57934842	35.4246	739.503	0.0479033
1	Chr1:57864899	57864899	A	G	0.0730689	16.1714	3.35407	1.43e-06	1:57794899:57934899	35.4246	739.503	0.0479033
1	Chr1:57866603	57866603	G	A	0.0730689	16.1714	3.35407	1.43e-06	1:57796603:57936603	35.4246	739.503	0.0479033
1	Chr1:57866844	57866844	C	T	0.0688935	18.4356	3.53067	1.77e-07	1:57796844:57936844	43.6036	739.503	0.0589634
1	Chr1:57866860	57866860	T	C	0.0688935	18.4356	3.53067	1.77e-07	1:57796860:57936860	43.6036	739.503	0.0589634
1	Chr1:57866909	57866909	C	A	0.0730689	16.1714	3.35407	1.43e-06	1:57796909:57936909	35.4246	739.503	0.0479033
1	Chr1:57866987	57866987	C	A	0.0730689	16.1714	3.35407	1.43e-06	1:57796987:57936987	35.4246	739.503	0.0479033
1	Chr1:57867003	57867003	C	G	0.0730689	16.1714	3.35407	1.43e-06	1:57797003:57937003	35.4246	739.503	0.0479033
1	Chr1:57867233	57867233	G	A	0.0730689	16.1714	3.35407	1.43e-06	1:57797233:57937233	35.4246	739.503	0.0479033
1	Chr1:57867926	57867926	G	A	0.0730689	16.1714	3.35407	1.43e-06	1:57797926:57937926	35.4246	739.503	0.0479033
1	Chr1:57868095	57868095	A	G	0.0762004	16.8654	3.30653	3.39e-07	1:57798095:57938095	40.0459	739.503	0.0541525
1	Chr1:57868239	57868239	T	A	0.0835073	14.415	3.19167	6.29e-06	1:57798239:57938239	31.8063	739.503	0.0430103
1	Chr1:57868281	57868281	A	G	0.0835073	14.415	3.19167	6.29e-06	1:57798281:57938281	31.8063	739.503	0.0430103
1	Chr1:57868327	57868327	C	T	0.0730689	16.1714	3.35407	1.43e-06	1:57798327:57938327	35.4246	739.503	0.0479033
1	Chr1:57868500	57868500	A	G	0.0741127	16.2347	3.33963	1.17e-06	1:57798500:57938500	36.1717	739.503	0.0489136
1	Chr1:57868501	57868501	T	G	0.0741127	16.2347	3.33963	1.17e-06	1:57798501:57938501	36.1717	739.503	0.0489136
1	Chr1:57868520	57868520	C	T	0.0730689	16.1714	3.35407	1.43e-06	1:57798520:57938520	35.4246	739.503	0.0479033
1	Chr1:57868850	57868850	C	T	0.0835073	14.415	3.19167	6.29e-06	1:57798850:57938850	31.8063	739.503	0.0430103
1	Chr1:57869065	57869065	A	G	0.0741127	16.2347	3.33963	1.17e-06	1:57799065:57939065	36.1717	739.503	0.0489136
1	Chr1:57870565	57870565	T	A	0.085595	15.0841	3.16816	1.92e-06	1:57800565:57940565	35.6169	739.503	0.0481633
1	Chr1:57870939	57870939	A	G	0.0647182	19.936	3.62297	3.74e-08	1:57800939:57940939	48.1144	739.503	0.0650632
1	Chr1:57871795	57871795	G	A	0.0709812	18.9317	3.49016	5.82e-08	1:57801795:57941795	47.2691	739.503	0.0639201
1	Chr1:57872673	57872673	A	G	0.0866388	16.241	3.15589	2.66e-07	1:57802673:57942673	41.7456	739.503	0.0564509
1	Chr1:57882581	57882581	C	G	0.065762	19.2709	3.59872	8.56e-08	1:57812581:57952581	45.6317	739.503	0.0617059
1	Chr1:57889657	57889657	A	G	0.0699374	19.5421	3.51134	2.62e-08	1:57819657:57959657	49.6814	739.503	0.0671822
1	Chr1:57893792	57893792	T	C	0.0709812	18.9317	3.49016	5.82e-08	1:57823792:57963792	47.2691	739.503	0.0639201
1	Chr1:57895869	57895869	C	G	0.0709812	18.9317	3.49016	5.82e-08	1:57825869:57965869	47.2691	739.503	0.0639201
1	Chr1:57898335	57898335	T	C	0.0730689	17.0212	3.45519	8.38e-07	1:57828335:57968335	39.2455	739.503	0.0530702
1	Chr1:57901230	57901230	G	A	0.0699374	17.9046	3.51813	3.59e-07	1:57831230:57971230	41.7043	739.503	0.0563951
1	Chr1:57901231	57901231	A	C	0.0699374	17.9046	3.51813	3.59e-07	1:57831231:57971231	41.7043	739.503	0.0563951
1	Chr1:57902457	57902457	G	A	0.0668058	20.5644	3.57858	9.11e-09	1:57832457:57972457	52.7288	739.503	0.0713031
1	Chr1:57903089	57903089	A	G	0.0668058	20.5644	3.57858	9.11e-09	1:57833089:57973089	52.7288	739.503	0.0713031
1	Chr1:57904147	57904147	G	A	0.0688935	18.2871	3.53043	2.22e-07	1:57834147:57974147	42.904	739.503	0.0580173
1	Chr1:57905584	57905584	A	T	0.0678497	19.914	3.55582	2.14e-08	1:57835584:57975584	50.1627	739.503	0.067833
1	Chr1:57905999	57905999	G	A	0.0647182	19.936	3.62297	3.74e-08	1:57835999:57975999	48.1144	739.503	0.0650632
1	Chr1:57914596	57914596	T	C	0.0678497	19.914	3.55582	2.14e-08	1:57844596:57984596	50.1627	739.503	0.067833
1	Chr1:57920967	57920967	A	G	0.0762004	17.6764	3.39877	1.98e-07	1:57850967:57990967	43.9899	739.503	0.0594857
1	Chr1:57933231	57933231	T	C	0.0720251	17.3266	3.47656	6.23e-07	1:57863231:58003231	40.1307	739.503	0.0542672
1	Chr1:57934894	57934894	T	C	0.065762	19.6268	3.59826	4.91e-08	1:57864894:58004894	47.3327	739.503	0.0640062
1	Chr1:57949067	57949067	T	C	0.0845511	16.7139	3.24416	2.58e-07	1:57879067:58019067	43.2453	739.503	0.0584789
1	Chr1:57958462	57958462	A	T	0.0730689	18.8718	3.45726	4.8e-08	1:57888462:58028462	48.2433	739.503	0.0652374
1	Chr1:57958624	57958624	A	G	0.0730689	18.8718	3.45726	4.8e-08	1:57888624:58028624	48.2433	739.503	0.0652374
1	Chr1:57962475	57962475	G	C	0.0688935	17.8069	3.53989	4.9e-07	1:57892475:58032475	40.6803	739.503	0.0550104
1	Chr1:57962486	57962486	C	T	0.0688935	17.8069	3.53989	4.9e-07	1:57892486:58032486	40.6803	739.503	0.0550104
1	Chr1:57963949	57963949	A	G	0.0688935	17.8069	3.53989	4.9e-07	1:57893949:58033949	40.6803	739.503	0.0550104
1	Chr1:57969806	57969806	C	A	0.0647182	19.1978	3.62311	1.17e-07	1:57899806:58039806	44.6172	739.503	0.060334
1	Chr1:57981146	57981146	C	CG	0.0688935	17.8069	3.53989	4.9e-07	1:57911146:58051146	40.6803	739.503	0.0550104
1	Chr1:57981868	57981868	T	C	0.0720251	17.1475	3.47832	8.23e-07	1:57911868:58051868	39.3054	739.503	0.0531511
1	Chr1:57983050	57983050	A	G	0.0699374	18.2418	3.51739	2.15e-07	1:57913050:58053050	43.2899	739.503	0.0585393
1	Chr1:57988582	57988582	A	G	0.0720251	16.7525	3.47907	1.47e-06	1:57918582:58058582	37.5154	739.503	0.0507305
1	Chr1:57990229	57990229	A	G	0.0751566	15.9658	3.41963	3.03e-06	1:57920229:58060229	35.4362	739.503	0.0479189
1	Chr1:57991175	57991175	A	G	0.0751566	15.9658	3.41963	3.03e-06	1:57921175:58061175	35.4362	739.503	0.0479189
1	Chr1:57993242	57993242	T	C	0.0751566	15.9658	3.41963	3.03e-06	1:57923242:58063242	35.4362	739.503	0.0479189
1	Chr1:57997543	57997543	T	C	0.0782881	16.6496	3.36574	7.54e-07	1:57927543:58067543	40.0063	739.503	0.0540989
1	Chr1:57998095	57998095	T	C	0.0782881	16.6496	3.36574	7.54e-07	1:57928095:58068095	40.0063	739.503	0.0540989
1	Chr1:57999367	57999367	T	A	0.0772443	16.408	3.38573	1.26e-06	1:57929367:58069367	38.3791	739.503	0.0518985
1	Chr1:58000187	58000187	T	C	0.0782881	16.6496	3.36574	7.54e-07	1:57930187:58070187	40.0063	739.503	0.0540989
1	Chr1:58001335	58001335	G	A	0.0762004	17.6541	3.40032	2.08e-07	1:57931335:58071335	43.8789	739.503	0.0593357
1	Chr1:58001351	58001351	A	C	0.0762004	17.6541	3.40032	2.08e-07	1:57931351:58071351	43.8789	739.503	0.0593357
1	Chr1:58002095	58002095	A	T	0.0762004	17.6541	3.40032	2.08e-07	1:57932095:58072095	43.8789	739.503	0.0593357
1	Chr1:58005950	58005950	T	C	0.0709812	17.1486	3.49146	9.03e-07	1:57935950:58075950	38.7842	739.503	0.0524464
1	Chr1:58007526	58007526	T	C	0.0709812	17.1486	3.49146	9.03e-07	1:57937526:58077526	38.7842	739.503	0.0524464
1	Chr1:58008440	58008440	T	C	0.0751566	15.9658	3.41963	3.03e-06	1:57938440:58078440	35.4362	739.503	0.0479189
1	Chr1:58014150	58014150	T	C	0.0678497	20.2614	3.55539	1.21e-08	1:57944150:58084150	51.9281	739.503	0.0702204
1	Chr1:58014565	58014565	T	C	0.0751566	15.9658	3.41963	3.03e-06	1:57944565:58084565	35.4362	739.503	0.0479189
1	Chr1:58017122	58017122	T	C	0.0772443	17.1984	3.38501	3.76e-07	1:57947122:58087122	42.1657	739.503	0.057019
1	Chr1:58041695	58041695	A	G	0.0709812	16.286	3.49382	3.14e-06	1:57971695:58111695	34.9806	739.503	0.0473028
1	Chr1:58065268	58065268	T	G	0.0751566	15.8116	3.41495	3.65e-06	1:57995268:58135268	34.755	739.503	0.0469978
1	Chr1:58105207	58105207	G	C	0.0668058	16.9798	3.57499	2.04e-06	1:58035207:58175207	35.9485	739.503	0.0486118
1	Chr1:58109504	58109504	T	C	0.0668058	17.9985	3.57871	4.92e-07	1:58039504:58179504	40.3914	739.503	0.0546197
1	Chr1:58122350	58122350	C	T	0.0678497	15.7195	3.5515	9.59e-06	1:58052350:58192350	31.2566	739.503	0.042267
1	Chr1:58175923	58175923	C	T	0.0751566	15.0988	3.40693	9.35e-06	1:58105923:58245923	31.692	739.503	0.0428559
1	Chr1:58187718	58187718	T	C	0.0772443	15.0198	3.37539	8.6e-06	1:58117718:58257718	32.1597	739.503	0.0434882
1	Chr1:58208939	58208939	C	T	0.0709812	16.9428	3.48664	1.18e-06	1:58138939:58278939	37.8589	739.503	0.0511951
1	Chr1:58257419	58257419	C	G	0.0741127	15.6804	3.42883	4.81e-06	1:58187419:58327419	33.7439	739.503	0.0456305
1	Chr1:73539198	73539198	G	A	0.0835073	14.5779	3.14341	3.52e-06	1:73469198:73609198	32.5292	739.503	0.0439879
1	Chr1:75053027	75053027	A	G	0.152401	11.804	2.4994	2.33e-06	1:74983027:75123027	35.997	739.503	0.0486773
1	Chr1:75062865	75062865	A	G	0.140919	12.0001	2.63529	5.27e-06	1:74992865:75132865	34.8661	739.503	0.047148
1	Chr1:75071870	75071870	T	A	0.143006	11.8225	2.62207	6.52e-06	1:75001870:75141870	34.2595	739.503	0.0463277
1	Chr1:75073517	75073517	A	G	0.143006	12.0384	2.64826	5.47e-06	1:75003517:75143517	35.5222	739.503	0.0480352
1	Chr1:75074793	75074793	G	A	0.143006	11.8225	2.62207	6.52e-06	1:75004793:75144793	34.2595	739.503	0.0463277
1	Chr1:75109155	75109155	C	G	0.153445	11.3028	2.51549	7.01e-06	1:75039155:75179155	33.1902	739.503	0.0448818
1	Chr1:75129582	75129582	G	T	0.145094	12.1132	2.6145	3.6e-06	1:75059582:75199582	36.4012	739.503	0.0492239
1	Chr1:75132440	75132440	A	T	0.143006	12.0384	2.64826	5.47e-06	1:75062440:75202440	35.5222	739.503	0.0480352
1	Chr1:75133909	75133909	C	T	0.143006	12.0384	2.64826	5.47e-06	1:75063909:75203909	35.5222	739.503	0.0480352
1	Chr1:75134458	75134458	A	G	0.143006	12.0384	2.64826	5.47e-06	1:75064458:75204458	35.5222	739.503	0.0480352
1	Chr1:75146268	75146268	T	C	0.145094	12.4839	2.63511	2.16e-06	1:75076268:75216268	38.6633	739.503	0.0522828
1	Chr1:75147317	75147317	A	C	0.14405	12.1794	2.64252	4.05e-06	1:75077317:75217317	36.58	739.503	0.0494656
1	Chr1:75147438	75147438	G	A	0.14405	12.1794	2.64252	4.05e-06	1:75077438:75217438	36.58	739.503	0.0494656
1	Chr1:75153301	75153301	T	C	0.143006	12.0384	2.64826	5.47e-06	1:75083301:75223301	35.5222	739.503	0.0480352
1	Chr1:75153696	75153696	C	CTCTG	0.143006	12.0384	2.64826	5.47e-06	1:75083696:75223696	35.5222	739.503	0.0480352
1	Chr1:75156359	75156359	T	C	0.14405	12.1794	2.64252	4.05e-06	1:75086359:75226359	36.58	739.503	0.0494656
1	Chr1:75160721	75160721	G	T	0.141962	11.8377	2.65372	8.17e-06	1:75090721:75230721	34.1384	739.503	0.046164
3	Chr3:1712349	1712349	C	T	0.136743	11.7823	2.60257	5.98e-06	3:1642349:1782349	32.7744	739.503	0.0443196
3	Chr3:88986807	88986807	A	G	0.263048	9.62146	2.10157	4.69e-06	3:88916807:89056807	35.891	739.503	0.048534
3	Chr3:88987646	88987646	T	C	0.256785	9.4984	2.12408	7.76e-06	3:88917646:89057646	34.4362	739.503	0.0465667
3	Chr3:90771675	90771675	T	C	0.0678497	16.933	3.59756	2.52e-06	3:90701675:90841675	36.2687	739.503	0.0490447
3	Chr3:90772511	90772511	A	G	0.0678497	16.933	3.59756	2.52e-06	3:90702511:90842511	36.2687	739.503	0.0490447
3	Chr3:90828701	90828701	T	C	0.0584551	18.3451	3.82783	1.65e-06	3:90758701:90898701	37.0453	739.503	0.0500949
3	Chr3:90831535	90831535	G	C	0.0605428	18.1564	3.78402	1.6e-06	3:90761535:90901535	37.4998	739.503	0.0507095
3	Chr3:90832942	90832942	A	G	0.0605428	18.1564	3.78402	1.6e-06	3:90762942:90902942	37.4998	739.503	0.0507095
5	Chr5:58612273	58612273	TTG	T	0.200418	-11.416	2.27471	5.2e-07	5:58542273:58682273	41.7693	739.503	0.056483
5	Chr5:58623620	58623620	C	T	0.220251	-9.7786	2.1656	6.32e-06	5:58553620:58693620	32.844	739.503	0.0444136
5	Chr5:58625666	58625666	C	T	0.217119	-10.3456	2.20476	2.7e-06	5:58555666:58695666	36.3861	739.503	0.0492034
5	Chr5:83642299	83642299	C	T	0.345511	8.6175	1.92552	7.63e-06	5:83572299:83712299	33.5859	739.503	0.0454169
7	Chr7:72473803	72473803	A	G	0.091858	-13.9408	3.06389	5.36e-06	7:72403803:72543803	32.4247	739.503	0.0438466
7	Chr7:72473817	72473817	G	A	0.148225	-11.0095	2.47994	9.02e-06	7:72403817:72543817	30.6063	739.503	0.0413877
9	Chr9:79010099	79010099	A	C	0.0688935	-15.7973	3.55257	8.72e-06	9:78940099:79080099	32.0165	739.503	0.0432946
12	Chr12:73847560	73847560	G	A	0.0803758	14.376	3.19716	6.91e-06	12:73777560:73917560	30.5522	739.503	0.0413145
17	Chr17:59300888	59300888	T	C	0.152401	11.44	2.56271	8.04e-06	17:59230888:59370888	33.8112	739.503	0.0457215
21	Chr21:55647725	55647725	G	A	0.129436	11.29	2.55346	9.8e-06	21:55577725:55717725	28.7259	739.503	0.0388449
21	Chr21:55652710	55652710	T	C	0.148225	10.9797	2.4587	7.98e-06	21:55582710:55722710	30.4409	739.503	0.041164
21	Chr21:55653094	55653094	T	C	0.151357	11.2127	2.43271	4.04e-06	21:55583094:55723094	32.2982	739.503	0.0436755
21	Chr21:55653134	55653134	G	A	0.148225	10.9797	2.4587	7.98e-06	21:55583134:55723134	30.4409	739.503	0.041164
21	Chr21:55653179	55653179	C	T	0.150313	10.9261	2.43371	7.14e-06	21:55583179:55723179	30.4941	739.503	0.041236
21	Chr21:55653247	55653247	C	A	0.148225	10.9797	2.4587	7.98e-06	21:55583247:55723247	30.4409	739.503	0.041164
21	Chr21:55653893	55653893	G	C	0.129436	11.29	2.55346	9.8e-06	21:55583893:55723893	28.7259	739.503	0.0388449
27	Chr27:18107503	18107503	T	G	0.067086	15.6153	3.51728	9.01e-06	27:18037503:18177503	30.5214	739.503	0.0412728
27	Chr27:18109807	18109807	A	C	0.0960334	13.6078	2.95996	4.28e-06	27:18039807:18179807	32.15	739.503	0.0434751
27	Chr27:18126116	18126116	C	T	0.100209	13.46	2.95092	5.08e-06	27:18056116:18196116	32.6715	739.503	0.0441803
27	Chr27:18126167	18126167	G	T	0.100209	13.46	2.95092	5.08e-06	27:18056167:18196167	32.6715	739.503	0.0441803
27	Chr27:18126241	18126241	T	G	0.100209	13.46	2.95092	5.08e-06	27:18056241:18196241	32.6715	739.503	0.0441803
27	Chr27:18126826	18126826	A	G	0.100209	13.46	2.95092	5.08e-06	27:18056826:18196826	32.6715	739.503	0.0441803
27	Chr27:18126962	18126962	C	T	0.0970772	13.5935	2.98305	5.19e-06	27:18056962:18196962	32.3937	739.503	0.0438047
27	Chr27:18126995	18126995	C	A	0.0981211	13.3923	2.97257	6.63e-06	27:18056995:18196995	31.7432	739.503	0.0429251
27	Chr27:18127071	18127071	C	G	0.100209	13.46	2.95092	5.08e-06	27:18057071:18197071	32.6715	739.503	0.0441803
27	Chr27:18127194	18127194	G	A	0.100209	13.46	2.95092	5.08e-06	27:18057194:18197194	32.6715	739.503	0.0441803
27	Chr27:18127424	18127424	G	T	0.0991649	13.6107	2.96216	4.33e-06	27:18057424:18197424	33.0974	739.503	0.0447563
27	Chr27:18127445	18127445	G	A	0.0991649	13.6107	2.96216	4.33e-06	27:18057445:18197445	33.0974	739.503	0.0447563
27	Chr27:18127454	18127454	G	A	0.100209	13.3102	2.95182	6.51e-06	27:18057454:18197454	31.9483	739.503	0.0432024
27	Chr27:18127909	18127909	G	A	0.101253	13.1634	2.94076	7.6e-06	27:18057909:18197909	31.5364	739.503	0.0426454
27	Chr27:18128036	18128036	C	G	0.101253	13.1634	2.94076	7.6e-06	27:18058036:18198036	31.5364	739.503	0.0426454
27	Chr27:18128098	18128098	A	G	0.101253	13.1634	2.94076	7.6e-06	27:18058098:18198098	31.5364	739.503	0.0426454
27	Chr27:18128222	18128222	C	T	0.101253	13.1634	2.94076	7.6e-06	27:18058222:18198222	31.5364	739.503	0.0426454
27	Chr27:18128237	18128237	G	A	0.101253	13.1634	2.94076	7.6e-06	27:18058237:18198237	31.5364	739.503	0.0426454
27	Chr27:18128251	18128251	A	G	0.100209	13.3102	2.95182	6.51e-06	27:18058251:18198251	31.9483	739.503	0.0432024
27	Chr27:18128333	18128333	G	A	0.101253	13.1634	2.94076	7.6e-06	27:18058333:18198333	31.5364	739.503	0.0426454
27	Chr27:18128397	18128397	G	A	0.101253	13.1634	2.94076	7.6e-06	27:18058397:18198397	31.5364	739.503	0.0426454
27	Chr27:18128412	18128412	G	T	0.101253	13.1634	2.94076	7.6e-06	27:18058412:18198412	31.5364	739.503	0.0426454
27	Chr27:18128521	18128521	T	G	0.101253	13.1634	2.94076	7.6e-06	27:18058521:18198521	31.5364	739.503	0.0426454
27	Chr27:18128606	18128606	*	T	0.101253	13.0799	2.94112	8.7e-06	27:18058606:18198606	31.1375	739.503	0.042106
27	Chr27:18128607	18128607	A	T	0.101253	13.0799	2.94112	8.7e-06	27:18058607:18198607	31.1375	739.503	0.042106
27	Chr27:18128776	18128776	T	C	0.101253	13.1634	2.94076	7.6e-06	27:18058776:18198776	31.5364	739.503	0.0426454
27	Chr27:18128961	18128961	A	C	0.101253	13.1634	2.94076	7.6e-06	27:18058961:18198961	31.5364	739.503	0.0426454
27	Chr27:18128987	18128987	T	C	0.100209	13.3102	2.95182	6.51e-06	27:18058987:18198987	31.9483	739.503	0.0432024
27	Chr27:18129055	18129055	T	C	0.101253	13.1634	2.94076	7.6e-06	27:18059055:18199055	31.5364	739.503	0.0426454
27	Chr27:18129062	18129062	A	C	0.101253	13.1634	2.94076	7.6e-06	27:18059062:18199062	31.5364	739.503	0.0426454
27	Chr27:18129107	18129107	A	G	0.101253	13.1634	2.94076	7.6e-06	27:18059107:18199107	31.5364	739.503	0.0426454
27	Chr27:18129140	18129140	A	T	0.101253	13.1634	2.94076	7.6e-06	27:18059140:18199140	31.5364	739.503	0.0426454
27	Chr27:18129393	18129393	T	C	0.101253	13.1634	2.94076	7.6e-06	27:18059393:18199393	31.5364	739.503	0.0426454
27	Chr27:18129405	18129405	G	A	0.100209	13.46	2.95092	5.08e-06	27:18059405:18199405	32.6715	739.503	0.0441803
27	Chr27:18130175	18130175	G	T	0.101253	13.1634	2.94076	7.6e-06	27:18060175:18200175	31.5364	739.503	0.0426454
27	Chr27:18130335	18130335	C	T	0.101253	13.1634	2.94076	7.6e-06	27:18060335:18200335	31.5364	739.503	0.0426454
27	Chr27:18130437	18130437	A	G	0.101253	13.1634	2.94076	7.6e-06	27:18060437:18200437	31.5364	739.503	0.0426454
27	Chr27:18130587	18130587	A	G	0.100209	13.46	2.95092	5.08e-06	27:18060587:18200587	32.6715	739.503	0.0441803
27	Chr27:18130594	18130594	T	C	0.100209	13.46	2.95092	5.08e-06	27:18060594:18200594	32.6715	739.503	0.0441803
27	Chr27:18130595	18130595	G	A	0.100209	13.46	2.95092	5.08e-06	27:18060595:18200595	32.6715	739.503	0.0441803
27	Chr27:18130610	18130610	G	A	0.101253	13.1634	2.94076	7.6e-06	27:18060610:18200610	31.5364	739.503	0.0426454
27	Chr27:18130688	18130688	T	A	0.0991649	13.292	2.9619	7.2e-06	27:18060688:18200688	31.5656	739.503	0.0426849
27	Chr27:18130701	18130701	CCA	C	0.0991649	13.292	2.9619	7.2e-06	27:18060701:18200701	31.5656	739.503	0.0426849
27	Chr27:18130704	18130704	G	T	0.0991649	13.292	2.9619	7.2e-06	27:18060704:18200704	31.5656	739.503	0.0426849
27	Chr27:18130808	18130808	T	C	0.0991649	13.1383	2.96099	9.12e-06	27:18060808:18200808	30.8398	739.503	0.0417034
27	Chr27:18130867	18130867	C	T	0.0991649	13.657	2.96099	3.98e-06	27:18060867:18200867	33.323	739.503	0.0450613
27	Chr27:18131046	18131046	C	G	0.0981211	13.5943	2.97233	4.79e-06	27:18061046:18201046	32.708	739.503	0.0442298
27	Chr27:18131161	18131161	A	G	0.0993724	13.3301	2.96245	6.81e-06	27:18061161:18201161	31.8059	739.503	0.0430099
27	Chr27:18131224	18131224	A	G	0.0991649	13.292	2.9619	7.2e-06	27:18061224:18201224	31.5656	739.503	0.0426849
27	Chr27:18131250	18131250	C	T	0.0991649	13.292	2.9619	7.2e-06	27:18061250:18201250	31.5656	739.503	0.0426849
27	Chr27:18131388	18131388	T	G	0.0991649	13.292	2.9619	7.2e-06	27:18061388:18201388	31.5656	739.503	0.0426849
27	Chr27:18131438	18131438	CA	C	0.100209	13.3562	2.95064	6e-06	27:18061438:18201438	32.1695	739.503	0.0435015
27	Chr27:18131443	18131443	A	G	0.100209	13.3562	2.95064	6e-06	27:18061443:18201443	32.1695	739.503	0.0435015
27	Chr27:18131845	18131845	G	A	0.0991649	13.292	2.9619	7.2e-06	27:18061845:18201845	31.5656	739.503	0.0426849
27	Chr27:18132035	18132035	A	G	0.0981211	13.5943	2.97233	4.79e-06	27:18062035:18202035	32.708	739.503	0.0442298
27	Chr27:18132068	18132068	T	C	0.0991649	13.292	2.9619	7.2e-06	27:18062068:18202068	31.5656	739.503	0.0426849
27	Chr27:18132407	18132407	C	G	0.0981211	13.5999	2.97	4.67e-06	27:18062407:18202407	32.735	739.503	0.0442662
27	Chr27:18132451	18132451	A	G	0.0991649	13.5064	2.96191	5.11e-06	27:18062451:18202451	32.5921	739.503	0.044073
27	Chr27:18132531	18132531	A	G	0.100209	13.3562	2.95064	6e-06	27:18062531:18202531	32.1695	739.503	0.0435015
27	Chr27:18132547	18132547	A	G	0.0991649	13.292	2.9619	7.2e-06	27:18062547:18202547	31.5656	739.503	0.0426849
27	Chr27:18132579	18132579	G	T	0.100209	13.3562	2.95064	6e-06	27:18062579:18202579	32.1695	739.503	0.0435015
27	Chr27:18132581	18132581	G	C	0.100209	13.3562	2.95064	6e-06	27:18062581:18202581	32.1695	739.503	0.0435015
27	Chr27:18132661	18132661	T	C	0.100209	13.3562	2.95064	6e-06	27:18062661:18202661	32.1695	739.503	0.0435015
27	Chr27:18132666	18132666	A	T	0.0993724	13.3301	2.96245	6.81e-06	27:18062666:18202666	31.8059	739.503	0.0430099
27	Chr27:18132676	18132676	G	T	0.100209	13.3562	2.95064	6e-06	27:18062676:18202676	32.1695	739.503	0.0435015
27	Chr27:18132701	18132701	T	C	0.100209	13.3562	2.95064	6e-06	27:18062701:18202701	32.1695	739.503	0.0435015
27	Chr27:18132759	18132759	A	G	0.100209	13.3562	2.95064	6e-06	27:18062759:18202759	32.1695	739.503	0.0435015
27	Chr27:18132864	18132864	A	G	0.100209	13.3562	2.95064	6e-06	27:18062864:18202864	32.1695	739.503	0.0435015
27	Chr27:18133006	18133006	A	G	0.0991649	13.5064	2.96191	5.11e-06	27:18063006:18203006	32.5921	739.503	0.044073
27	Chr27:18133052	18133052	A	G	0.0981211	13.4436	2.97338	6.15e-06	27:18063052:18203052	31.9869	739.503	0.0432546
27	Chr27:18133065	18133065	C	T	0.0981211	13.8111	2.97244	3.38e-06	27:18063065:18203065	33.7596	739.503	0.0456517
27	Chr27:18133211	18133211	T	C	0.0991649	13.5064	2.96191	5.11e-06	27:18063211:18203211	32.5921	739.503	0.044073
27	Chr27:18133543	18133543	C	G	0.0991649	13.5064	2.96191	5.11e-06	27:18063543:18203543	32.5921	739.503	0.044073
27	Chr27:18133634	18133634	G	A	0.0991649	13.5064	2.96191	5.11e-06	27:18063634:18203634	32.5921	739.503	0.044073
27	Chr27:18133636	18133636	T	C	0.0991649	13.5064	2.96191	5.11e-06	27:18063636:18203636	32.5921	739.503	0.044073
27	Chr27:18133716	18133716	C	T	0.0991649	13.5064	2.96191	5.11e-06	27:18063716:18203716	32.5921	739.503	0.044073
27	Chr27:18133768	18133768	A	G	0.0991649	13.5064	2.96191	5.11e-06	27:18063768:18203768	32.5921	739.503	0.044073
27	Chr27:18133772	18133772	G	T	0.0991649	13.5064	2.96191	5.11e-06	27:18063772:18203772	32.5921	739.503	0.044073
27	Chr27:18133826	18133826	G	C	0.0981211	13.4436	2.97338	6.15e-06	27:18063826:18203826	31.9869	739.503	0.0432546
27	Chr27:18133911	18133911	A	G	0.0981211	13.4436	2.97338	6.15e-06	27:18063911:18203911	31.9869	739.503	0.0432546
27	Chr27:18133976	18133976	A	G	0.0981211	13.4436	2.97338	6.15e-06	27:18063976:18203976	31.9869	739.503	0.0432546
27	Chr27:18134002	18134002	T	C	0.0981211	13.4436	2.97338	6.15e-06	27:18064002:18204002	31.9869	739.503	0.0432546
27	Chr27:18134199	18134199	T	G	0.0981211	13.6034	2.97133	4.69e-06	27:18064199:18204199	32.7518	739.503	0.044289
27	Chr27:18134201	18134201	T	C	0.0981211	13.6034	2.97133	4.69e-06	27:18064201:18204201	32.7518	739.503	0.044289
27	Chr27:18134212	18134212	C	T	0.0981211	13.6034	2.97133	4.69e-06	27:18064212:18204212	32.7518	739.503	0.044289
27	Chr27:18134247	18134247	C	T	0.0970772	13.9114	2.98203	3.09e-06	27:18064247:18204247	33.9265	739.503	0.0458775
27	Chr27:18134265	18134265	T	C	0.0962343	13.8889	2.9943	3.51e-06	27:18064265:18204265	33.5546	739.503	0.0453745
27	Chr27:18134314	18134314	A	G	0.0991649	13.5064	2.96191	5.11e-06	27:18064314:18204314	32.5921	739.503	0.044073
27	Chr27:18134345	18134345	C	T	0.0981211	13.4436	2.97338	6.15e-06	27:18064345:18204345	31.9869	739.503	0.0432546
27	Chr27:18134461	18134461	G	A	0.0981211	13.4436	2.97338	6.15e-06	27:18064461:18204461	31.9869	739.503	0.0432546
27	Chr27:18134694	18134694	A	T	0.099345	13.8619	3.01943	4.41e-06	27:18064694:18204694	34.3859	739.503	0.0464986
27	Chr27:18134711	18134711	T	C	0.0981211	13.4436	2.97338	6.15e-06	27:18064711:18204711	31.9869	739.503	0.0432546
27	Chr27:18134723	18134723	T	C	0.0991649	13.5064	2.96191	5.11e-06	27:18064723:18204723	32.5921	739.503	0.044073
27	Chr27:18134790	18134790	C	G	0.0991649	13.5064	2.96191	5.11e-06	27:18064790:18204790	32.5921	739.503	0.044073
27	Chr27:18134791	18134791	C	A	0.0991649	13.5064	2.96191	5.11e-06	27:18064791:18204791	32.5921	739.503	0.044073
27	Chr27:18135019	18135019	G	A	0.0991649	13.5064	2.96191	5.11e-06	27:18065019:18205019	32.5921	739.503	0.044073
27	Chr27:18135400	18135400	T	C	0.0981211	13.4436	2.97338	6.15e-06	27:18065400:18205400	31.9869	739.503	0.0432546
27	Chr27:18135605	18135605	T	A	0.0991649	13.5064	2.96191	5.11e-06	27:18065605:18205605	32.5921	739.503	0.044073
27	Chr27:18135691	18135691	T	C	0.0991649	13.5064	2.96191	5.11e-06	27:18065691:18205691	32.5921	739.503	0.044073
27	Chr27:18135696	18135696	A	G	0.0981211	13.4436	2.97338	6.15e-06	27:18065696:18205696	31.9869	739.503	0.0432546
27	Chr27:18136035	18136035	T	G	0.0981211	13.4436	2.97338	6.15e-06	27:18066035:18206035	31.9869	739.503	0.0432546
27	Chr27:18136089	18136089	A	G	0.0991649	13.5064	2.96191	5.11e-06	27:18066089:18206089	32.5921	739.503	0.044073
27	Chr27:18136189	18136189	A	T	0.0991649	13.5064	2.96191	5.11e-06	27:18066189:18206189	32.5921	739.503	0.044073
27	Chr27:18136213	18136213	A	ACCCCATAGACGGCAGCCCACCAGGCTCC	0.0991649	13.5064	2.96191	5.11e-06	27:18066213:18206213	32.5921	739.503	0.044073
27	Chr27:18136219	18136219	*	T	0.0991649	13.5064	2.96191	5.11e-06	27:18066219:18206219	32.5921	739.503	0.044073
27	Chr27:18136345	18136345	G	A	0.0991649	13.5064	2.96191	5.11e-06	27:18066345:18206345	32.5921	739.503	0.044073
27	Chr27:18136355	18136355	A	G	0.0991649	13.5064	2.96191	5.11e-06	27:18066355:18206355	32.5921	739.503	0.044073
27	Chr27:18136477	18136477	G	A	0.0991649	13.5064	2.96191	5.11e-06	27:18066477:18206477	32.5921	739.503	0.044073
27	Chr27:18136542	18136542	G	A	0.0981211	13.4436	2.97338	6.15e-06	27:18066542:18206542	31.9869	739.503	0.0432546
27	Chr27:18136971	18136971	A	G	0.0970772	13.7499	2.98399	4.07e-06	27:18066971:18206971	33.1434	739.503	0.0448185
27	Chr27:18137133	18137133	T	A	0.0970772	13.3064	2.98386	8.22e-06	27:18067133:18207133	31.0398	739.503	0.0419739
27	Chr27:18137502	18137502	T	G	0.0981211	13.8111	2.97244	3.38e-06	27:18067502:18207502	33.7596	739.503	0.0456517
27	Chr27:18137614	18137614	C	T	0.0991649	13.5064	2.96191	5.11e-06	27:18067614:18207614	32.5921	739.503	0.044073
27	Chr27:18137653	18137653	A	G	0.0981211	13.4436	2.97338	6.15e-06	27:18067653:18207653	31.9869	739.503	0.0432546
27	Chr27:18137666	18137666	C	CAG	0.0981211	13.4436	2.97338	6.15e-06	27:18067666:18207666	31.9869	739.503	0.0432546
27	Chr27:18138108	18138108	C	T	0.0991649	13.5064	2.96191	5.11e-06	27:18068108:18208108	32.5921	739.503	0.044073
27	Chr27:18138250	18138250	GATAGA	G	0.0949896	13.358	3.0024	8.62e-06	27:18068250:18208250	30.6791	739.503	0.0414861
27	Chr27:18138254	18138254	A	G	0.0949896	13.358	3.0024	8.62e-06	27:18068254:18208254	30.6791	739.503	0.0414861
27	Chr27:18138598	18138598	T	C	0.0991649	13.5064	2.96191	5.11e-06	27:18068598:18208598	32.5921	739.503	0.044073
27	Chr27:18138689	18138689	G	A	0.0981211	13.4436	2.97338	6.15e-06	27:18068689:18208689	31.9869	739.503	0.0432546
27	Chr27:18138760	18138760	T	C	0.0991649	13.5064	2.96191	5.11e-06	27:18068760:18208760	32.5921	739.503	0.044073
27	Chr27:18139033	18139033	A	G	0.0991649	13.5064	2.96191	5.11e-06	27:18069033:18209033	32.5921	739.503	0.044073
27	Chr27:18139355	18139355	T	C	0.0991649	13.5064	2.96191	5.11e-06	27:18069355:18209355	32.5921	739.503	0.044073
27	Chr27:18139623	18139623	A	G	0.0981211	13.4436	2.97338	6.15e-06	27:18069623:18209623	31.9869	739.503	0.0432546
27	Chr27:18139662	18139662	AAAT	A	0.0991649	13.5064	2.96191	5.11e-06	27:18069662:18209662	32.5921	739.503	0.044073
27	Chr27:18139829	18139829	T	C	0.0991649	13.5064	2.96191	5.11e-06	27:18069829:18209829	32.5921	739.503	0.044073
27	Chr27:18139838	18139838	C	A	0.0991649	13.5064	2.96191	5.11e-06	27:18069838:18209838	32.5921	739.503	0.044073
27	Chr27:18139864	18139864	G	A	0.0991649	13.5064	2.96191	5.11e-06	27:18069864:18209864	32.5921	739.503	0.044073
27	Chr27:18139867	18139867	C	T	0.0991649	13.5064	2.96191	5.11e-06	27:18069867:18209867	32.5921	739.503	0.044073
27	Chr27:18139909	18139909	C	T	0.0981211	13.4436	2.97338	6.15e-06	27:18069909:18209909	31.9869	739.503	0.0432546
27	Chr27:18139954	18139954	AAT	A	0.0991649	13.5064	2.96191	5.11e-06	27:18069954:18209954	32.5921	739.503	0.044073
27	Chr27:18139969	18139969	G	T	0.0981211	13.4436	2.97338	6.15e-06	27:18069969:18209969	31.9869	739.503	0.0432546
27	Chr27:18140093	18140093	G	T	0.0991649	13.5064	2.96191	5.11e-06	27:18070093:18210093	32.5921	739.503	0.044073
27	Chr27:18140126	18140126	A	AC	0.0981211	13.4436	2.97338	6.15e-06	27:18070126:18210126	31.9869	739.503	0.0432546
27	Chr27:18140147	18140147	T	TATGC	0.0981211	13.4436	2.97338	6.15e-06	27:18070147:18210147	31.9869	739.503	0.0432546
27	Chr27:18140151	18140151	*	C	0.0981211	13.4436	2.97338	6.15e-06	27:18070151:18210151	31.9869	739.503	0.0432546
27	Chr27:18140152	18140152	GTT	G	0.0981211	13.4436	2.97338	6.15e-06	27:18070152:18210152	31.9869	739.503	0.0432546
27	Chr27:18140209	18140209	C	T	0.0991649	13.5064	2.96191	5.11e-06	27:18070209:18210209	32.5921	739.503	0.044073
27	Chr27:18140232	18140232	A	T	0.0981211	13.4436	2.97338	6.15e-06	27:18070232:18210232	31.9869	739.503	0.0432546
27	Chr27:18140257	18140257	A	G	0.0981211	13.4436	2.97338	6.15e-06	27:18070257:18210257	31.9869	739.503	0.0432546
27	Chr27:18140278	18140278	T	G	0.0981211	13.4436	2.97338	6.15e-06	27:18070278:18210278	31.9869	739.503	0.0432546
27	Chr27:18140296	18140296	C	T	0.0981211	13.4436	2.97338	6.15e-06	27:18070296:18210296	31.9869	739.503	0.0432546
27	Chr27:18140332	18140332	T	C	0.0981211	13.4436	2.97338	6.15e-06	27:18070332:18210332	31.9869	739.503	0.0432546
27	Chr27:18140346	18140346	C	A	0.0981211	13.4436	2.97338	6.15e-06	27:18070346:18210346	31.9869	739.503	0.0432546
27	Chr27:18140417	18140417	G	A	0.0991649	13.5064	2.96191	5.11e-06	27:18070417:18210417	32.5921	739.503	0.044073
27	Chr27:18140528	18140528	G	T	0.0981211	13.4436	2.97338	6.15e-06	27:18070528:18210528	31.9869	739.503	0.0432546
27	Chr27:18140550	18140550	A	G	0.0970772	13.5413	2.98295	5.64e-06	27:18070550:18210550	32.1454	739.503	0.0434689
27	Chr27:18140633	18140633	C	T	0.0991649	13.5064	2.96191	5.11e-06	27:18070633:18210633	32.5921	739.503	0.044073
27	Chr27:18140767	18140767	C	G	0.0991649	13.5064	2.96191	5.11e-06	27:18070767:18210767	32.5921	739.503	0.044073
27	Chr27:18140781	18140781	T	C	0.0981211	13.4436	2.97338	6.15e-06	27:18070781:18210781	31.9869	739.503	0.0432546
27	Chr27:18140791	18140791	A	G	0.0981211	13.4436	2.97338	6.15e-06	27:18070791:18210791	31.9869	739.503	0.0432546
27	Chr27:18140792	18140792	G	GC	0.0981211	13.4436	2.97338	6.15e-06	27:18070792:18210792	31.9869	739.503	0.0432546
27	Chr27:18140809	18140809	T	C	0.0981211	13.4436	2.97338	6.15e-06	27:18070809:18210809	31.9869	739.503	0.0432546
27	Chr27:18140817	18140817	G	C	0.0981211	13.4436	2.97338	6.15e-06	27:18070817:18210817	31.9869	739.503	0.0432546
27	Chr27:18140843	18140843	GT	G	0.0991649	13.5064	2.96191	5.11e-06	27:18070843:18210843	32.5921	739.503	0.044073
27	Chr27:18140849	18140849	T	C	0.0991649	13.5064	2.96191	5.11e-06	27:18070849:18210849	32.5921	739.503	0.044073
27	Chr27:18141010	18141010	T	C	0.0970772	13.5413	2.98295	5.64e-06	27:18071010:18211010	32.1454	739.503	0.0434689
27	Chr27:18141013	18141013	A	C	0.0970772	13.5413	2.98295	5.64e-06	27:18071013:18211013	32.1454	739.503	0.0434689
27	Chr27:18141025	18141025	G	C	0.0970772	13.5413	2.98295	5.64e-06	27:18071025:18211025	32.1454	739.503	0.0434689
27	Chr27:18141027	18141027	T	C	0.0970772	13.5413	2.98295	5.64e-06	27:18071027:18211027	32.1454	739.503	0.0434689
27	Chr27:18141046	18141046	G	C	0.0981211	13.4436	2.97338	6.15e-06	27:18071046:18211046	31.9869	739.503	0.0432546
27	Chr27:18141088	18141088	CA	C	0.102296	13.3253	2.93837	5.76e-06	27:18071088:18211088	32.6119	739.503	0.0440997
27	Chr27:18141090	18141090	A	T	0.10334	13.3919	2.92779	4.78e-06	27:18071090:18211090	33.2361	739.503	0.0449439
27	Chr27:18141097	18141097	T	C	0.102296	13.3253	2.93837	5.76e-06	27:18071097:18211097	32.6119	739.503	0.0440997
27	Chr27:18141098	18141098	G	A	0.102296	13.3253	2.93837	5.76e-06	27:18071098:18211098	32.6119	739.503	0.0440997
27	Chr27:18141901	18141901	T	C	0.0981211	13.4436	2.97338	6.15e-06	27:18071901:18211901	31.9869	739.503	0.0432546
27	Chr27:18141943	18141943	C	A	0.0970772	13.2235	2.98403	9.36e-06	27:18071943:18211943	30.6543	739.503	0.0414525
27	Chr27:18141956	18141956	G	T	0.0970772	13.2235	2.98403	9.36e-06	27:18071956:18211956	30.6543	739.503	0.0414525
27	Chr27:18142119	18142119	G	T	0.0981211	13.4436	2.97338	6.15e-06	27:18072119:18212119	31.9869	739.503	0.0432546
27	Chr27:18142484	18142484	G	A	0.0981211	13.8111	2.97244	3.38e-06	27:18072484:18212484	33.7596	739.503	0.0456517
27	Chr27:18142529	18142529	A	G	0.0981211	13.4436	2.97338	6.15e-06	27:18072529:18212529	31.9869	739.503	0.0432546
27	Chr27:18142548	18142548	T	C	0.0981211	13.4436	2.97338	6.15e-06	27:18072548:18212548	31.9869	739.503	0.0432546
27	Chr27:18142570	18142570	G	A	0.0981211	13.4436	2.97338	6.15e-06	27:18072570:18212570	31.9869	739.503	0.0432546
27	Chr27:18142584	18142584	C	T	0.0981211	13.4436	2.97338	6.15e-06	27:18072584:18212584	31.9869	739.503	0.0432546
27	Chr27:18142749	18142749	A	C	0.0991649	13.5064	2.96191	5.11e-06	27:18072749:18212749	32.5921	739.503	0.044073
27	Chr27:18142762	18142762	T	TTGAAAGAGTTGGACA	0.0981211	13.4436	2.97338	6.15e-06	27:18072762:18212762	31.9869	739.503	0.0432546
27	Chr27:18142797	18142797	C	T	0.0981211	13.4436	2.97338	6.15e-06	27:18072797:18212797	31.9869	739.503	0.0432546
27	Chr27:18142798	18142798	T	C	0.0981211	13.4436	2.97338	6.15e-06	27:18072798:18212798	31.9869	739.503	0.0432546
27	Chr27:18142925	18142925	A	G	0.0981211	13.4436	2.97338	6.15e-06	27:18072925:18212925	31.9869	739.503	0.0432546
27	Chr27:18142946	18142946	G	A	0.0981211	13.4436	2.97338	6.15e-06	27:18072946:18212946	31.9869	739.503	0.0432546
27	Chr27:18142967	18142967	A	G	0.0981211	13.4436	2.97338	6.15e-06	27:18072967:18212967	31.9869	739.503	0.0432546
27	Chr27:18143035	18143035	C	T	0.0991649	13.5064	2.96191	5.11e-06	27:18073035:18213035	32.5921	739.503	0.044073
27	Chr27:18143166	18143166	A	G	0.0981211	13.4436	2.97338	6.15e-06	27:18073166:18213166	31.9869	739.503	0.0432546
27	Chr27:18143215	18143215	A	C	0.0981211	13.4436	2.97338	6.15e-06	27:18073215:18213215	31.9869	739.503	0.0432546
27	Chr27:18143225	18143225	A	G	0.0981211	13.4436	2.97338	6.15e-06	27:18073225:18213225	31.9869	739.503	0.0432546
27	Chr27:18143250	18143250	A	G	0.0991649	13.5064	2.96191	5.11e-06	27:18073250:18213250	32.5921	739.503	0.044073
27	Chr27:18143273	18143273	G	GAACCA	0.0991649	13.5064	2.96191	5.11e-06	27:18073273:18213273	32.5921	739.503	0.044073
27	Chr27:18143278	18143278	ATT	A	0.0991649	13.5064	2.96191	5.11e-06	27:18073278:18213278	32.5921	739.503	0.044073
27	Chr27:18143359	18143359	C	T	0.0991649	13.5064	2.96191	5.11e-06	27:18073359:18213359	32.5921	739.503	0.044073
27	Chr27:18143369	18143369	T	G	0.0991649	13.5064	2.96191	5.11e-06	27:18073369:18213369	32.5921	739.503	0.044073
27	Chr27:18143385	18143385	G	C	0.0981211	13.4436	2.97338	6.15e-06	27:18073385:18213385	31.9869	739.503	0.0432546
27	Chr27:18143397	18143397	C	A	0.0991649	13.5064	2.96191	5.11e-06	27:18073397:18213397	32.5921	739.503	0.044073
27	Chr27:18143473	18143473	C	G	0.0991649	13.5064	2.96191	5.11e-06	27:18073473:18213473	32.5921	739.503	0.044073
27	Chr27:18143512	18143512	C	T	0.0991649	13.5064	2.96191	5.11e-06	27:18073512:18213512	32.5921	739.503	0.044073
27	Chr27:18143571	18143571	C	T	0.0981211	13.8111	2.97244	3.38e-06	27:18073571:18213571	33.7596	739.503	0.0456517
27	Chr27:18143730	18143730	C	T	0.0991649	13.5064	2.96191	5.11e-06	27:18073730:18213730	32.5921	739.503	0.044073
27	Chr27:18143759	18143759	T	C	0.0981211	13.4436	2.97338	6.15e-06	27:18073759:18213759	31.9869	739.503	0.0432546
27	Chr27:18143911	18143911	C	T	0.0991649	13.5064	2.96191	5.11e-06	27:18073911:18213911	32.5921	739.503	0.044073
27	Chr27:18143990	18143990	G	A	0.0701559	16.0949	3.55155	5.85e-06	27:18073990:18213990	33.7972	739.503	0.0457026
27	Chr27:18143994	18143994	A	G	0.0991649	13.5064	2.96191	5.11e-06	27:18073994:18213994	32.5921	739.503	0.044073
27	Chr27:18144031	18144031	T	A	0.0981211	13.4436	2.97338	6.15e-06	27:18074031:18214031	31.9869	739.503	0.0432546
27	Chr27:18144511	18144511	C	T	0.0991649	13.5064	2.96191	5.11e-06	27:18074511:18214511	32.5921	739.503	0.044073
27	Chr27:18144583	18144583	T	TTTTTTTTG	0.0668058	15.7773	3.51292	7.08e-06	27:18074583:18214583	31.0371	739.503	0.0419703
27	Chr27:18149869	18149869	ATAAAT	A	0.100209	13.1198	2.9501	8.7e-06	27:18079869:18219869	31.0408	739.503	0.0419752
27	Chr27:18149914	18149914	C	T	0.0991649	13.5064	2.96191	5.11e-06	27:18079914:18219914	32.5921	739.503	0.044073
27	Chr27:18149917	18149917	C	A	0.0991649	13.5064	2.96191	5.11e-06	27:18079917:18219917	32.5921	739.503	0.044073
27	Chr27:18149987	18149987	T	C	0.0991649	13.5064	2.96191	5.11e-06	27:18079987:18219987	32.5921	739.503	0.044073
27	Chr27:18150000	18150000	A	G	0.100209	13.1198	2.9501	8.7e-06	27:18080000:18220000	31.0408	739.503	0.0419752
27	Chr27:18150078	18150078	C	G	0.100209	13.1198	2.9501	8.7e-06	27:18080078:18220078	31.0408	739.503	0.0419752
27	Chr27:18150126	18150126	G	T	0.100209	13.1198	2.9501	8.7e-06	27:18080126:18220126	31.0408	739.503	0.0419752
27	Chr27:18150289	18150289	T	G	0.0991649	13.4191	2.96047	5.82e-06	27:18080289:18220289	32.1721	739.503	0.0435051
27	Chr27:18150321	18150321	A	G	0.100209	13.1198	2.9501	8.7e-06	27:18080321:18220321	31.0408	739.503	0.0419752
27	Chr27:18150613	18150613	G	A	0.0991649	13.5064	2.96191	5.11e-06	27:18080613:18220613	32.5921	739.503	0.044073
27	Chr27:18150752	18150752	A	G	0.0991649	13.5064	2.96191	5.11e-06	27:18080752:18220752	32.5921	739.503	0.044073
27	Chr27:18150936	18150936	A	C	0.0981211	13.3694	2.97213	6.85e-06	27:18080936:18220936	31.6348	739.503	0.0427784
27	Chr27:18151157	18151157	C	T	0.0991649	13.5064	2.96191	5.11e-06	27:18081157:18221157	32.5921	739.503	0.044073
27	Chr27:18152532	18152532	T	A	0.0981211	13.3694	2.97213	6.85e-06	27:18082532:18222532	31.6348	739.503	0.0427784
27	Chr27:18152836	18152836	G	A	0.0991649	13.5064	2.96191	5.11e-06	27:18082836:18222836	32.5921	739.503	0.044073
27	Chr27:24988403	24988403	A	T	0.0553236	-17.766	4	8.93e-06	27:24918403:25058403	32.9916	739.503	0.0446132

## Sheet: L-lactic acid
A summary of SNPs significantly associated with L-lactic acid
Chromosome	Significant SNP	Position (bp)	Alternative allele	Reference allele	Freq	Allele substitution effect	se	P-value	140-kbp region	VSNP	VP	VSNP/VP (%)
1	Chr1:122144041	122144041	C	T	0.0552083	1212.32	258.899	2.83e-06	1:122074041:122214041	153322	3.17679e+06	0.0482632
3	Chr3:1260505	1260505	A	T	0.503125	-487.465	109.918	9.21e-06	3:1190505:1330505	118806	3.17679e+06	0.0373983
3	Chr3:106678517	106678517	T	C	0.490625	-570.101	118.787	1.59e-06	3:106608517:106748517	162450	3.17679e+06	0.0511367
3	Chr3:106678790	106678790	G	A	0.495833	572.668	118.395	1.32e-06	3:106608790:106748790	163963	3.17679e+06	0.0516128
6	Chr6:87356720	87356720	G	A	0.226042	626.699	137.027	4.8e-06	6:87286720:87426720	137421	3.17679e+06	0.043258
7	Chr7:67303222	67303222	C	T	0.053125	1187.27	260.294	5.08e-06	7:67233222:67373222	141814	3.17679e+06	0.0446408
7	Chr7:67343539	67343539	C	T	0.053125	1187.27	260.294	5.08e-06	7:67273539:67413539	141814	3.17679e+06	0.0446408
7	Chr7:67433876	67433876	A	G	0.053125	1187.27	260.294	5.08e-06	7:67363876:67503876	141814	3.17679e+06	0.0446408
7	Chr7:67472958	67472958	T	C	0.053125	1187.27	260.294	5.08e-06	7:67402958:67542958	141814	3.17679e+06	0.0446408
7	Chr7:67511041	67511041	T	C	0.0489583	1261.24	269.411	2.85e-06	7:67441041:67581041	148133	3.17679e+06	0.0466297
7	Chr7:67511354	67511354	G	A	0.130208	870.512	173.357	5.13e-07	7:67441354:67581354	171646	3.17679e+06	0.0540311
7	Chr7:67524756	67524756	T	G	0.0520833	1233.19	262.646	2.66e-06	7:67454756:67594756	150162	3.17679e+06	0.0472683
7	Chr7:67527619	67527619	T	G	0.0520833	1233.19	262.646	2.66e-06	7:67457619:67597619	150162	3.17679e+06	0.0472683
7	Chr7:67532635	67532635	A	G	0.0520833	1233.19	262.646	2.66e-06	7:67462635:67602635	150162	3.17679e+06	0.0472683
7	Chr7:67536097	67536097	C	T	0.0520833	1233.19	262.646	2.66e-06	7:67466097:67606097	150162	3.17679e+06	0.0472683
10	Chr10:52025523	52025523	C	G	0.0833333	-958.329	212.017	6.18e-06	10:51955523:52095523	140310	3.17679e+06	0.0441673
10	Chr10:52066422	52066422	C	T	0.142708	-777.908	174.333	8.11e-06	10:51996422:52136422	148069	3.17679e+06	0.0466096
10	Chr10:52068837	52068837	C	A	0.142708	-777.908	174.333	8.11e-06	10:51998837:52138837	148069	3.17679e+06	0.0466096
10	Chr10:52073676	52073676	C	G	0.14375	-776.087	173.98	8.17e-06	10:52003676:52143676	148272	3.17679e+06	0.0466735
10	Chr10:52075009	52075009	G	A	0.14375	-776.087	173.98	8.17e-06	10:52005009:52145009	148272	3.17679e+06	0.0466735
10	Chr10:52075871	52075871	C	G	0.146875	-783.872	171.435	4.82e-06	10:52005871:52145871	153986	3.17679e+06	0.0484721
10	Chr10:52078775	52078775	C	G	0.14375	-776.087	173.98	8.17e-06	10:52008775:52148775	148272	3.17679e+06	0.0466735
10	Chr10:52080642	52080642	C	T	0.14375	-776.087	173.98	8.17e-06	10:52010642:52150642	148272	3.17679e+06	0.0466735
10	Chr10:54591952	54591952	A	G	0.16875	-691.129	154.542	7.75e-06	10:54521952:54661952	134006	3.17679e+06	0.0421828
10	Chr10:54601005	54601005	A	G	0.169792	-693.016	154.282	7.06e-06	10:54531005:54671005	135401	3.17679e+06	0.0426218
10	Chr10:54606046	54606046	T	C	0.169792	-693.016	154.282	7.06e-06	10:54536046:54676046	135401	3.17679e+06	0.0426218
10	Chr10:54617402	54617402	T	C	0.16875	-691.129	154.542	7.75e-06	10:54547402:54687402	134006	3.17679e+06	0.0421828
10	Chr10:54741628	54741628	T	G	0.180208	-682.544	151.556	6.68e-06	10:54671628:54811628	137648	3.17679e+06	0.0433292
10	Chr10:54749527	54749527	T	C	0.180208	-682.544	151.556	6.68e-06	10:54679527:54819527	137648	3.17679e+06	0.0433292
11	Chr11:41188990	41188990	A	AT	0.0534934	1200.15	266.671	6.78e-06	11:41118990:41258990	145856	3.17679e+06	0.0459131
17	Chr17:54813059	54813059	T	C	0.409375	-551.968	116.509	2.16e-06	17:54743059:54883059	147330	3.17679e+06	0.046377
17	Chr17:54813356	54813356	C	G	0.396875	-535.983	118.21	5.78e-06	17:54743356:54883356	137529	3.17679e+06	0.0432917
17	Chr17:54813538	54813538	C	T	0.397917	-529.911	118.305	7.49e-06	17:54743538:54883538	134550	3.17679e+06	0.0423542
17	Chr17:54813579	54813579	A	G	0.396875	-535.983	118.21	5.78e-06	17:54743579:54883579	137529	3.17679e+06	0.0432917
17	Chr17:54814124	54814124	G	T	0.396875	-535.983	118.21	5.78e-06	17:54744124:54884124	137529	3.17679e+06	0.0432917
17	Chr17:54814188	54814188	A	C	0.401042	-539.73	118.637	5.38e-06	17:54744188:54884188	139949	3.17679e+06	0.0440535
17	Chr17:54814298	54814298	T	C	0.401042	-548.267	117.638	3.15e-06	17:54744298:54884298	144411	3.17679e+06	0.0454582
17	Chr17:54814411	54814411	G	A	0.4	-549.282	117.536	2.96e-06	17:54744411:54884411	144821	3.17679e+06	0.0455872
17	Chr17:54814593	54814593	C	T	0.4	-549.282	117.536	2.96e-06	17:54744593:54884593	144821	3.17679e+06	0.0455872
17	Chr17:54814607	54814607	G	A	0.4	-549.282	117.536	2.96e-06	17:54744607:54884607	144821	3.17679e+06	0.0455872
17	Chr17:54814628	54814628	T	A	0.397917	-530.423	117.876	6.8e-06	17:54744628:54884628	134810	3.17679e+06	0.0424361
17	Chr17:54814645	54814645	C	T	0.396875	-535.983	118.21	5.78e-06	17:54744645:54884645	137529	3.17679e+06	0.0432917
17	Chr17:54814719	54814719	T	C	0.402083	-550.234	117.459	2.81e-06	17:54744719:54884719	145573	3.17679e+06	0.045824
17	Chr17:54814852	54814852	G	A	0.4	-549.282	117.536	2.96e-06	17:54744852:54884852	144821	3.17679e+06	0.0455872
17	Chr17:54815067	54815067	G	C	0.4	-549.282	117.536	2.96e-06	17:54745067:54885067	144821	3.17679e+06	0.0455872
17	Chr17:54816252	54816252	A	G	0.396875	-535.983	118.21	5.78e-06	17:54746252:54886252	137529	3.17679e+06	0.0432917
17	Chr17:54817818	54817818	A	G	0.377083	-543.951	119.498	5.31e-06	17:54747818:54887818	139001	3.17679e+06	0.043755
17	Chr17:54822188	54822188	T	C	0.404167	-540.959	117.132	3.87e-06	17:54752188:54892188	140943	3.17679e+06	0.0443665
17	Chr17:54823734	54823734	G	GGTA	0.403125	-535.02	117.488	5.27e-06	17:54753734:54893734	137750	3.17679e+06	0.0433615
17	Chr17:54824460	54824460	T	C	0.401042	-522.113	117.862	9.43e-06	17:54754460:54894460	130962	3.17679e+06	0.0412246
17	Chr17:54824595	54824595	C	T	0.402083	-522.117	117.462	8.79e-06	17:54754595:54894595	131076	3.17679e+06	0.0412604
17	Chr17:54824629	54824629	T	C	0.402083	-522.117	117.462	8.79e-06	17:54754629:54894629	131076	3.17679e+06	0.0412604
17	Chr17:54824874	54824874	A	G	0.403125	-536.47	117.465	4.95e-06	17:54754874:54894874	138498	3.17679e+06	0.0435969
17	Chr17:54825201	54825201	G	A	0.404167	-540.959	117.132	3.87e-06	17:54755201:54895201	140943	3.17679e+06	0.0443665
17	Chr17:54826172	54826172	A	G	0.401042	-527.551	117.788	7.51e-06	17:54756172:54896172	133704	3.17679e+06	0.0420878
17	Chr17:54826182	54826182	G	C	0.403125	-546.454	117.454	3.28e-06	17:54756182:54896182	143701	3.17679e+06	0.0452347
17	Chr17:54826220	54826220	G	A	0.401042	-527.551	117.788	7.51e-06	17:54756220:54896220	133704	3.17679e+06	0.0420878
17	Chr17:54826234	54826234	G	A	0.401042	-527.551	117.788	7.51e-06	17:54756234:54896234	133704	3.17679e+06	0.0420878
17	Chr17:54826275	54826275	G	A	0.398958	-527.314	118.034	7.91e-06	17:54756275:54896275	133352	3.17679e+06	0.0419771
17	Chr17:57844456	57844456	AG	A	0.35625	-552.405	123.343	7.51e-06	17:57774456:57914456	139964	3.17679e+06	0.0440584
17	Chr17:57856194	57856194	T	C	0.35625	-552.405	123.343	7.51e-06	17:57786194:57926194	139964	3.17679e+06	0.0440584
17	Chr17:57856664	57856664	C	G	0.35625	-552.405	123.343	7.51e-06	17:57786664:57926664	139964	3.17679e+06	0.0440584
17	Chr17:57858197	57858197	T	A	0.35625	-552.405	123.343	7.51e-06	17:57788197:57928197	139964	3.17679e+06	0.0440584
17	Chr17:57860047	57860047	A	G	0.35625	-552.405	123.343	7.51e-06	17:57790047:57930047	139964	3.17679e+06	0.0440584
17	Chr17:57860333	57860333	C	G	0.35625	-552.405	123.343	7.51e-06	17:57790333:57930333	139964	3.17679e+06	0.0440584
17	Chr17:63141112	63141112	T	C	0.078125	962.98	214.462	7.12e-06	17:63071112:63211112	133575	3.17679e+06	0.0420473
17	Chr17:63844228	63844228	C	A	0.0541667	1098.66	247.599	9.11e-06	17:63774228:63914228	123681	3.17679e+06	0.0389327
20	Chr20:8554495	8554495	A	C	0.415625	511.554	115.46	9.4e-06	20:8484495:8624495	127118	3.17679e+06	0.0400145
20	Chr20:9010664	9010664	G	A	0.454167	533.459	113.558	2.63e-06	20:8940664:9080664	141094	3.17679e+06	0.0444139
25	Chr25:4738412	4738412	T	G	0.126042	926.24	178.877	2.24e-07	25:4668412:4808412	189009	3.17679e+06	0.0594969
25	Chr25:4738809	4738809	C	G	0.135417	793.049	172.914	4.51e-06	25:4668809:4808809	147269	3.17679e+06	0.0463576
25	Chr25:4738825	4738825	A	G	0.130208	888.534	175.258	3.98e-07	25:4668825:4808825	178826	3.17679e+06	0.0562915
25	Chr25:4738845	4738845	G	C	0.130208	888.534	175.258	3.98e-07	25:4668845:4808845	178826	3.17679e+06	0.0562915
25	Chr25:4738930	4738930	G	A	0.135417	793.049	172.914	4.51e-06	25:4668930:4808930	147269	3.17679e+06	0.0463576
25	Chr25:4739324	4739324	C	T	0.132292	856.468	174.331	8.97e-07	25:4669324:4809324	168407	3.17679e+06	0.0530116
25	Chr25:4739388	4739388	G	A	0.13125	841.094	174.792	1.49e-06	25:4669388:4809388	161329	3.17679e+06	0.0507837
25	Chr25:4739574	4739574	G	C	0.13125	841.094	174.792	1.49e-06	25:4669574:4809574	161329	3.17679e+06	0.0507837
25	Chr25:4740036	4740036	T	C	0.132292	822.999	174.314	2.34e-06	25:4670036:4810036	155502	3.17679e+06	0.0489494
25	Chr25:4740039	4740039	T	C	0.132292	822.999	174.314	2.34e-06	25:4670039:4810039	155502	3.17679e+06	0.0489494
25	Chr25:4740261	4740261	C	G	0.133333	838.41	173.859	1.42e-06	25:4670261:4810261	162455	3.17679e+06	0.0511381
25	Chr25:4740331	4740331	C	T	0.133333	838.41	173.859	1.42e-06	25:4670331:4810331	162455	3.17679e+06	0.0511381
25	Chr25:4740339	4740339	G	A	0.053125	1176.83	260.886	6.45e-06	25:4670339:4810339	139331	3.17679e+06	0.0438592
25	Chr25:4740542	4740542	TTC	TTCTTTCTCTGTCTCTCTC	0.0510417	1229.51	271.022	5.72e-06	25:4670542:4810542	146442	3.17679e+06	0.0460975
25	Chr25:4745785	4745785	T	C	0.0635417	1208.51	241.567	5.65e-07	25:4675785:4815785	173811	3.17679e+06	0.0547128
25	Chr25:4747925	4747925	A	G	0.0635417	1208.51	241.567	5.65e-07	25:4677925:4817925	173811	3.17679e+06	0.0547128
26	Chr26:30023183	30023183	T	TACACACATAC	0.0645833	-1076.62	238.555	6.39e-06	26:29953183:30093183	140049	3.17679e+06	0.0440851

## Sheet: L-glutamine
A summary of SNPs significantly associated with L-glutamine
Chromosome	Significant SNP	Position (bp)	Alternative allele	Reference allele	Freq	Allele substitution effect	se	P-value	140-kbp region	VSNP	VP	VSNP/VP (%)
2	Chr2:40799501	40799501	G	T	0.150538	8.43301	1.82867	4e-06	2:40729501:40869501	18.188	391.771	0.0464251
2	Chr2:40800732	40800732	G	GTATTAA	0.102151	9.77481	2.17267	6.83e-06	2:40730732:40870732	17.5264	391.771	0.0447363
2	Chr2:40801571	40801571	C	T	0.150538	8.43948	1.829	3.95e-06	2:40731571:40871571	18.2159	391.771	0.0464963
2	Chr2:40802508	40802508	A	T	0.103226	9.60111	2.16453	9.18e-06	2:40732508:40872508	17.0665	391.771	0.0435624
2	Chr2:40802509	40802509	G	A	0.103226	9.60111	2.16453	9.18e-06	2:40732509:40872509	17.0665	391.771	0.0435624
2	Chr2:40802897	40802897	A	G	0.103226	9.60111	2.16453	9.18e-06	2:40732897:40872897	17.0665	391.771	0.0435624
2	Chr2:40804236	40804236	A	G	0.149462	8.52063	1.83195	3.3e-06	2:40734236:40874236	18.4586	391.771	0.0471157
2	Chr2:40805634	40805634	G	T	0.149462	8.52063	1.83195	3.3e-06	2:40735634:40875634	18.4586	391.771	0.0471157
2	Chr2:40805797	40805797	A	G	0.108602	9.57339	2.13158	7.08e-06	2:40735797:40875797	17.7448	391.771	0.0452937
2	Chr2:40806340	40806340	G	A	0.149462	8.52063	1.83195	3.3e-06	2:40736340:40876340	18.4586	391.771	0.0471157
2	Chr2:68808158	68808158	T	G	0.106452	9.57194	2.05234	3.1e-06	2:68738158:68878158	17.4302	391.771	0.0444907
4	Chr4:76939396	76939396	T	C	0.0817204	-10.9938	2.43472	6.32e-06	4:76869396:77009396	18.1397	391.771	0.0463019
4	Chr4:76951089	76951089	A	G	0.0817204	-10.9938	2.43472	6.32e-06	4:76881089:77021089	18.1397	391.771	0.0463019
4	Chr4:76953431	76953431	A	G	0.0795699	-11.0583	2.4592	6.9e-06	4:76883431:77023431	17.9121	391.771	0.0457208
4	Chr4:76955502	76955502	A	G	0.0795699	-11.0583	2.4592	6.9e-06	4:76885502:77025502	17.9121	391.771	0.0457208
4	Chr4:76960866	76960866	T	C	0.0827957	-10.9986	2.38866	4.13e-06	4:76890866:77030866	18.3729	391.771	0.0468971
4	Chr4:76970691	76970691	AAGAAGAG	A	0.0784946	-11.4126	2.47172	3.89e-06	4:76900691:77040691	18.8424	391.771	0.0480955
4	Chr4:76977588	76977588	A	G	0.0784946	-11.4126	2.47172	3.89e-06	4:76907588:77047588	18.8424	391.771	0.0480955
4	Chr4:76986702	76986702	T	C	0.0752688	-11.7571	2.50847	2.77e-06	4:76916702:77056702	19.2425	391.771	0.0491166
4	Chr4:102134296	102134296	C	T	0.110753	-9.86931	2.08124	2.12e-06	4:102064296:102204296	19.1859	391.771	0.0489721
4	Chr4:102134405	102134405	T	G	0.110753	-9.86931	2.08124	2.12e-06	4:102064405:102204405	19.1859	391.771	0.0489721
4	Chr4:102199459	102199459	C	T	0.110629	-10.0125	2.08974	1.66e-06	4:102129459:102269459	19.7273	391.771	0.050354
4	Chr4:102284026	102284026	G	A	0.169892	-8.57816	1.76237	1.13e-06	4:102214026:102354026	20.7551	391.771	0.0529777
4	Chr4:102381700	102381700	A	T	0.123656	-9.6797	1.99513	1.22e-06	4:102311700:102451700	20.3069	391.771	0.0518335
8	Chr8:69836448	69836448	T	C	0.121505	-8.77876	1.97953	9.22e-06	8:69766448:69906448	16.4524	391.771	0.041995
8	Chr8:69849018	69849018	A	G	0.121505	-8.77876	1.97953	9.22e-06	8:69779018:69919018	16.4524	391.771	0.041995
10	Chr10:99294246	99294246	C	T	0.268817	6.8942	1.48544	3.46e-06	10:99224246:99364246	18.6845	391.771	0.0476923
10	Chr10:99294253	99294253	G	A	0.268817	6.8942	1.48544	3.46e-06	10:99224253:99364253	18.6845	391.771	0.0476923
10	Chr10:99294939	99294939	T	C	0.24086	6.89347	1.55964	9.87e-06	10:99224939:99364939	17.3777	391.771	0.0443567
10	Chr10:99294996	99294996	C	A	0.24086	6.89347	1.55964	9.87e-06	10:99224996:99364996	17.3777	391.771	0.0443567
10	Chr10:99295004	99295004	A	G	0.24086	6.89347	1.55964	9.87e-06	10:99225004:99365004	17.3777	391.771	0.0443567
10	Chr10:99296517	99296517	T	G	0.265591	7.0154	1.48456	2.29e-06	10:99226517:99366517	19.1993	391.771	0.0490065
12	Chr12:8008467	8008467	A	T	0.083871	-10.9308	2.39407	4.98e-06	12:7938467:8078467	18.3613	391.771	0.0468673
12	Chr12:84074512	84074512	C	A	0.186022	-7.30611	1.6154	6.1e-06	12:84004512:84144512	16.1651	391.771	0.0412617
12	Chr12:84076694	84076694	T	TTCATC	0.176344	-7.4031	1.66275	8.5e-06	12:84006694:84146694	15.9208	391.771	0.0406379
12	Chr12:84077086	84077086	C	T	0.176344	-7.4031	1.66275	8.5e-06	12:84007086:84147086	15.9208	391.771	0.0406379
12	Chr12:84077138	84077138	G	A	0.193548	-7.94524	1.60468	7.37e-07	12:84007138:84147138	19.7066	391.771	0.0503012
15	Chr15:57550389	57550389	G	C	0.296774	6.49331	1.44944	7.47e-06	15:57480389:57620389	17.5988	391.771	0.0449211
15	Chr15:57550439	57550439	C	T	0.296774	6.49331	1.44944	7.47e-06	15:57480439:57620439	17.5988	391.771	0.0449211
15	Chr15:57550684	57550684	G	A	0.295699	6.53337	1.44928	6.54e-06	15:57480684:57620684	17.7792	391.771	0.0453816
15	Chr15:57550700	57550700	A	G	0.295699	6.53337	1.44928	6.54e-06	15:57480700:57620700	17.7792	391.771	0.0453816
15	Chr15:57551145	57551145	T	C	0.295699	6.44121	1.44859	8.73e-06	15:57481145:57621145	17.2812	391.771	0.0441103
15	Chr15:57551230	57551230	T	C	0.296774	6.49331	1.44944	7.47e-06	15:57481230:57621230	17.5988	391.771	0.0449211
15	Chr15:57551314	57551314	G	A	0.295699	6.44121	1.44859	8.73e-06	15:57481314:57621314	17.2812	391.771	0.0441103
15	Chr15:57551805	57551805	T	A	0.296774	6.49331	1.44944	7.47e-06	15:57481805:57621805	17.5988	391.771	0.0449211
15	Chr15:57551822	57551822	T	C	0.296774	6.49331	1.44944	7.47e-06	15:57481822:57621822	17.5988	391.771	0.0449211
15	Chr15:57551919	57551919	G	A	0.295699	6.52041	1.44895	6.79e-06	15:57481919:57621919	17.7088	391.771	0.0452018
15	Chr15:57551994	57551994	T	A	0.296774	6.49331	1.44944	7.47e-06	15:57481994:57621994	17.5988	391.771	0.0449211
15	Chr15:57552027	57552027	G	T	0.289247	6.51388	1.46193	8.36e-06	15:57482027:57622027	17.446	391.771	0.0445312
15	Chr15:57552029	57552029	A	C	0.289247	6.51388	1.46193	8.36e-06	15:57482029:57622029	17.446	391.771	0.0445312
15	Chr15:57552223	57552223	G	A	0.296774	6.49331	1.44944	7.47e-06	15:57482223:57622223	17.5988	391.771	0.0449211
15	Chr15:57552231	57552231	T	C	0.302151	6.3569	1.43842	9.9e-06	15:57482231:57622231	17.0414	391.771	0.0434984
15	Chr15:57552275	57552275	T	C	0.296774	6.49331	1.44944	7.47e-06	15:57482275:57622275	17.5988	391.771	0.0449211
15	Chr15:57552452	57552452	C	T	0.296774	6.49331	1.44944	7.47e-06	15:57482452:57622452	17.5988	391.771	0.0449211
15	Chr15:57552555	57552555	A	G	0.296774	6.49331	1.44944	7.47e-06	15:57482555:57622555	17.5988	391.771	0.0449211
15	Chr15:57552597	57552597	T	C	0.296774	6.49331	1.44944	7.47e-06	15:57482597:57622597	17.5988	391.771	0.0449211
15	Chr15:57552612	57552612	T	C	0.296774	6.49331	1.44944	7.47e-06	15:57482612:57622612	17.5988	391.771	0.0449211
15	Chr15:57552707	57552707	G	C	0.296774	6.49331	1.44944	7.47e-06	15:57482707:57622707	17.5988	391.771	0.0449211
15	Chr15:57552720	57552720	G	T	0.296774	6.49331	1.44944	7.47e-06	15:57482720:57622720	17.5988	391.771	0.0449211
15	Chr15:57552727	57552727	C	T	0.296774	6.49331	1.44944	7.47e-06	15:57482727:57622727	17.5988	391.771	0.0449211
15	Chr15:57552776	57552776	T	C	0.296774	6.49331	1.44944	7.47e-06	15:57482776:57622776	17.5988	391.771	0.0449211
15	Chr15:57552946	57552946	C	T	0.295699	6.59135	1.44801	5.31e-06	15:57482946:57622946	18.0962	391.771	0.0461907
15	Chr15:57553151	57553151	C	T	0.295699	6.53258	1.44878	6.51e-06	15:57483151:57623151	17.7749	391.771	0.0453706
15	Chr15:57553167	57553167	A	T	0.296774	6.49331	1.44944	7.47e-06	15:57483167:57623167	17.5988	391.771	0.0449211
15	Chr15:57553175	57553175	T	A	0.296774	6.49331	1.44944	7.47e-06	15:57483175:57623175	17.5988	391.771	0.0449211
15	Chr15:57554167	57554167	G	A	0.296774	6.49331	1.44944	7.47e-06	15:57484167:57624167	17.5988	391.771	0.0449211
15	Chr15:57554834	57554834	T	A	0.296774	6.49331	1.44944	7.47e-06	15:57484834:57624834	17.5988	391.771	0.0449211
15	Chr15:57556612	57556612	C	T	0.293548	6.79065	1.456	3.1e-06	15:57486612:57626612	19.1256	391.771	0.0488182
15	Chr15:57556642	57556642	T	G	0.292473	6.87079	1.4555	2.35e-06	15:57486642:57626642	19.5376	391.771	0.04987
15	Chr15:57556781	57556781	G	A	0.294624	6.74681	1.45619	3.6e-06	15:57486781:57626781	18.9198	391.771	0.0482929
15	Chr15:57559017	57559017	A	G	0.286022	6.98221	1.448	1.42e-06	15:57489017:57629017	19.9113	391.771	0.0508238
15	Chr15:57559834	57559834	ATTT	AT	0.293548	6.79065	1.456	3.1e-06	15:57489834:57629834	19.1256	391.771	0.0488182
15	Chr15:57559890	57559890	C	T	0.293548	6.79065	1.456	3.1e-06	15:57489890:57629890	19.1256	391.771	0.0488182
15	Chr15:57559990	57559990	A	C	0.293548	6.79065	1.456	3.1e-06	15:57489990:57629990	19.1256	391.771	0.0488182
15	Chr15:57560331	57560331	G	A	0.293548	6.79065	1.456	3.1e-06	15:57490331:57630331	19.1256	391.771	0.0488182
15	Chr15:57560350	57560350	C	G	0.293548	6.79065	1.456	3.1e-06	15:57490350:57630350	19.1256	391.771	0.0488182
15	Chr15:57561185	57561185	C	T	0.293548	6.79065	1.456	3.1e-06	15:57491185:57631185	19.1256	391.771	0.0488182
15	Chr15:57561441	57561441	C	T	0.293548	6.79065	1.456	3.1e-06	15:57491441:57631441	19.1256	391.771	0.0488182
15	Chr15:57561744	57561744	C	G	0.290323	6.72446	1.4555	3.84e-06	15:57491744:57631744	18.6332	391.771	0.0475614
15	Chr15:57561910	57561910	G	C	0.293548	6.79065	1.456	3.1e-06	15:57491910:57631910	19.1256	391.771	0.0488182
15	Chr15:57562038	57562038	TA	T	0.293548	6.79065	1.456	3.1e-06	15:57492038:57632038	19.1256	391.771	0.0488182
15	Chr15:57562040	57562040	T	G	0.293548	6.79065	1.456	3.1e-06	15:57492040:57632040	19.1256	391.771	0.0488182
15	Chr15:57562157	57562157	AG	A	0.293548	6.79065	1.456	3.1e-06	15:57492157:57632157	19.1256	391.771	0.0488182
15	Chr15:57562195	57562195	CT	C	0.292473	6.88912	1.45456	2.18e-06	15:57492195:57632195	19.642	391.771	0.0501365
15	Chr15:57562270	57562270	T	C	0.292473	6.738	1.45516	3.65e-06	15:57492270:57632270	18.7897	391.771	0.047961
15	Chr15:57562495	57562495	T	C	0.293548	6.79065	1.456	3.1e-06	15:57492495:57632495	19.1256	391.771	0.0488182
15	Chr15:57562793	57562793	T	C	0.294624	6.62726	1.44957	4.83e-06	15:57492793:57632793	18.2552	391.771	0.0465966
15	Chr15:57562887	57562887	C	T	0.293548	6.79065	1.456	3.1e-06	15:57492887:57632887	19.1256	391.771	0.0488182
15	Chr15:57563055	57563055	T	G	0.294624	6.62726	1.44957	4.83e-06	15:57493055:57633055	18.2552	391.771	0.0465966
15	Chr15:57563110	57563110	A	G	0.290323	6.62313	1.45615	5.41e-06	15:57493110:57633110	18.0758	391.771	0.0461388
15	Chr15:57563116	57563116	A	G	0.293548	6.79065	1.456	3.1e-06	15:57493116:57633116	19.1256	391.771	0.0488182
15	Chr15:57563239	57563239	T	C	0.293548	6.79065	1.456	3.1e-06	15:57493239:57633239	19.1256	391.771	0.0488182
15	Chr15:57563326	57563326	T	C	0.293548	6.79065	1.456	3.1e-06	15:57493326:57633326	19.1256	391.771	0.0488182
15	Chr15:57563366	57563366	C	T	0.295699	6.58383	1.44977	5.59e-06	15:57493366:57633366	18.0549	391.771	0.0460853
15	Chr15:57563418	57563418	G	GTAATTGTAGCTCGGTC	0.293548	6.79065	1.456	3.1e-06	15:57493418:57633418	19.1256	391.771	0.0488182
15	Chr15:57564797	57564797	C	G	0.294624	6.74681	1.45619	3.6e-06	15:57494797:57634797	18.9198	391.771	0.0482929
15	Chr15:57573374	57573374	A	T	0.296774	6.65553	1.44961	4.41e-06	15:57503374:57643374	18.4891	391.771	0.0471936
15	Chr15:57578711	57578711	C	T	0.295699	6.67798	1.45657	4.55e-06	15:57508711:57648711	18.575	391.771	0.0474128
15	Chr15:57579178	57579178	C	T	0.294624	6.62518	1.45571	5.33e-06	15:57509178:57649178	18.2438	391.771	0.0465673
15	Chr15:57579200	57579200	C	T	0.294624	6.62518	1.45571	5.33e-06	15:57509200:57649200	18.2438	391.771	0.0465673
15	Chr15:57579448	57579448	T	C	0.295699	6.67798	1.45657	4.55e-06	15:57509448:57649448	18.575	391.771	0.0474128
15	Chr15:57579573	57579573	A	T	0.295699	6.67798	1.45657	4.55e-06	15:57509573:57649573	18.575	391.771	0.0474128
15	Chr15:57581784	57581784	G	C	0.296774	6.62496	1.45741	5.48e-06	15:57511784:57651784	18.3197	391.771	0.0467611
15	Chr15:57583362	57583362	A	G	0.295699	6.67798	1.45657	4.55e-06	15:57513362:57653362	18.575	391.771	0.0474128
15	Chr15:57584049	57584049	C	A	0.295699	6.67798	1.45657	4.55e-06	15:57514049:57654049	18.575	391.771	0.0474128
16	Chr16:75848551	75848551	A	G	0.291398	-6.66556	1.46945	5.73e-06	16:75778551:75918551	18.3481	391.771	0.0468338
23	Chr23:23822235	23822235	T	C	0.0752688	11.5343	2.47469	3.15e-06	23:23752235:23892235	18.5201	391.771	0.0472727
27	Chr27:42502138	42502138	T	C	0.131183	8.86619	1.95582	5.81e-06	27:42432138:42572138	17.9188	391.771	0.045738
27	Chr27:42502741	42502741	G	GACTGAACTGA	0.12043	9.21964	2.03042	5.61e-06	27:42432741:42572741	18.0079	391.771	0.0459653
27	Chr27:42502917	42502917	C	A	0.124731	9.44807	2.006	2.48e-06	27:42432917:42572917	19.4909	391.771	0.0497507
27	Chr27:42518441	42518441	A	G	0.0956989	10.5543	2.24817	2.67e-06	27:42448441:42588441	19.2801	391.771	0.0492126
27	Chr27:42522321	42522321	C	T	0.0860215	10.4968	2.37302	9.72e-06	27:42452321:42592321	17.3255	391.771	0.0442236
27	Chr27:42525308	42525308	T	C	0.126882	9.4525	1.99594	2.18e-06	27:42455308:42595308	19.7969	391.771	0.0505317
29	Chr29:25556753	25556753	C	T	0.0731183	-11.2687	2.53359	8.68e-06	29:25486753:25626753	17.2119	391.771	0.0439335

## Sheet: L-leucine
A summary of SNPs significantly associated with L-leucine
Chromosome	Significant SNP	Position (bp)	Alternative allele	Reference allele	Freq	Allele substitution effect	se	P-value	140-kbp region	VSNP	VP	VSNP/VP (%)
1	Chr1:125099265	125099265	C	T	0.145661	-11.5744	2.61112	9.3e-06	1:125029265:125169265	33.3427	776.725	0.0429273
6	Chr6:27248209	27248209	A	T	0.120868	-12.606	2.72349	3.68e-06	6:27178209:27318209	33.7715	776.725	0.0434793
6	Chr6:91566863	91566863	A	G	0.0588843	-17.5874	3.85422	5.04e-06	6:91496863:91636863	34.2828	776.725	0.0441376
6	Chr6:91581842	91581842	T	C	0.0547521	-18.1215	3.97345	5.1e-06	6:91511842:91651842	33.9911	776.725	0.043762
6	Chr6:91581854	91581854	T	C	0.0547521	-18.1215	3.97345	5.1e-06	6:91511854:91651854	33.9911	776.725	0.043762
6	Chr6:91581973	91581973	T	C	0.0547521	-18.1215	3.97345	5.1e-06	6:91511973:91651973	33.9911	776.725	0.043762
6	Chr6:91589825	91589825	G	C	0.0630165	-16.6614	3.74735	8.74e-06	6:91519825:91659825	32.7823	776.725	0.0422058
6	Chr6:91591056	91591056	G	T	0.0547521	-18.1215	3.97345	5.1e-06	6:91521056:91661056	33.9911	776.725	0.043762
6	Chr6:91595243	91595243	T	G	0.0547521	-18.1215	3.97345	5.1e-06	6:91525243:91665243	33.9911	776.725	0.043762
6	Chr6:91599357	91599357	T	C	0.0547521	-18.1215	3.97345	5.1e-06	6:91529357:91669357	33.9911	776.725	0.043762
6	Chr6:91602570	91602570	G	T	0.0547521	-18.1215	3.97345	5.1e-06	6:91532570:91672570	33.9911	776.725	0.043762
6	Chr6:91604684	91604684	G	T	0.0547521	-18.1215	3.97345	5.1e-06	6:91534684:91674684	33.9911	776.725	0.043762
6	Chr6:91610090	91610090	C	G	0.0547521	-18.1215	3.97345	5.1e-06	6:91540090:91680090	33.9911	776.725	0.043762
6	Chr6:91610095	91610095	G	C	0.0547521	-18.1215	3.97345	5.1e-06	6:91540095:91680095	33.9911	776.725	0.043762
6	Chr6:91610096	91610096	G	A	0.0547521	-18.1215	3.97345	5.1e-06	6:91540096:91680096	33.9911	776.725	0.043762
6	Chr6:91610103	91610103	T	C	0.0547521	-18.1215	3.97345	5.1e-06	6:91540103:91680103	33.9911	776.725	0.043762
6	Chr6:91610104	91610104	G	A	0.0547521	-18.1215	3.97345	5.1e-06	6:91540104:91680104	33.9911	776.725	0.043762
6	Chr6:91610106	91610106	T	C	0.0547521	-18.1215	3.97345	5.1e-06	6:91540106:91680106	33.9911	776.725	0.043762
6	Chr6:91610239	91610239	A	G	0.0630165	-16.6614	3.74735	8.74e-06	6:91540239:91680239	32.7823	776.725	0.0422058
6	Chr6:91611538	91611538	A	G	0.0547521	-18.1215	3.97345	5.1e-06	6:91541538:91681538	33.9911	776.725	0.043762
6	Chr6:91613335	91613335	A	G	0.0547521	-18.1215	3.97345	5.1e-06	6:91543335:91683335	33.9911	776.725	0.043762
6	Chr6:91623064	91623064	C	G	0.0547521	-18.1215	3.97345	5.1e-06	6:91553064:91693064	33.9911	776.725	0.043762
6	Chr6:91645993	91645993	C	T	0.0630165	-16.6614	3.74735	8.74e-06	6:91575993:91715993	32.7823	776.725	0.0422058
6	Chr6:91646926	91646926	G	T	0.0630165	-16.6614	3.74735	8.74e-06	6:91576926:91716926	32.7823	776.725	0.0422058
6	Chr6:91647988	91647988	T	C	0.0547521	-18.1215	3.97345	5.1e-06	6:91577988:91717988	33.9911	776.725	0.043762
6	Chr6:91649422	91649422	G	C	0.0630165	-16.6614	3.74735	8.74e-06	6:91579422:91719422	32.7823	776.725	0.0422058
6	Chr6:91652633	91652633	T	A	0.0547521	-18.1215	3.97345	5.1e-06	6:91582633:91722633	33.9911	776.725	0.043762
6	Chr6:91654276	91654276	G	A	0.0547521	-18.1215	3.97345	5.1e-06	6:91584276:91724276	33.9911	776.725	0.043762
8	Chr8:57346412	57346412	G	A	0.105372	-12.849	2.83701	5.93e-06	8:57276412:57416412	31.1269	776.725	0.0400746
8	Chr8:57363262	57363262	T	C	0.102273	-13.1379	2.86315	4.46e-06	8:57293262:57433262	31.6947	776.725	0.0408056
8	Chr8:57376283	57376283	G	A	0.106405	-12.759	2.82858	6.46e-06	8:57306283:57446283	30.9575	776.725	0.0398565
9	Chr9:86892355	86892355	C	A	0.0599174	17.334	3.82642	5.9e-06	9:86822355:86962355	33.8491	776.725	0.0435792
10	Chr10:76419241	76419241	G	A	0.251033	9.61474	2.06021	3.06e-06	10:76349241:76489241	34.7615	776.725	0.0447539
19	Chr19:59648473	59648473	A	T	0.127066	-12.0349	2.68498	7.38e-06	19:59578473:59718473	32.1311	776.725	0.0413674
22	Chr22:7037561	7037561	A	AG	0.129132	11.997	2.67292	7.18e-06	22:6967561:7107561	32.3714	776.725	0.0416768
23	Chr23:20679178	20679178	A	T	0.10124	14.669	3.00254	1.03e-06	23:20609178:20749178	39.1586	776.725	0.050415
23	Chr23:20683598	20683598	TC	T	0.10124	14.669	3.00254	1.03e-06	23:20613598:20753598	39.1586	776.725	0.050415
23	Chr23:20683606	20683606	G	A	0.10124	14.669	3.00254	1.03e-06	23:20613606:20753606	39.1586	776.725	0.050415
23	Chr23:20691542	20691542	T	G	0.0991736	14.0031	3.02364	3.64e-06	23:20621542:20761542	35.0361	776.725	0.0451074
23	Chr23:20692527	20692527	T	C	0.0991736	14.0031	3.02364	3.64e-06	23:20622527:20762527	35.0361	776.725	0.0451074
23	Chr23:20692533	20692533	T	C	0.0991736	14.0031	3.02364	3.64e-06	23:20622533:20762533	35.0361	776.725	0.0451074
23	Chr23:20692621	20692621	G	C	0.0991736	14.0031	3.02364	3.64e-06	23:20622621:20762621	35.0361	776.725	0.0451074
23	Chr23:20692629	20692629	A	G	0.102273	14.5701	2.99226	1.12e-06	23:20622629:20762629	38.9817	776.725	0.0501872
23	Chr23:20693228	20693228	A	G	0.0991736	14.0031	3.02364	3.64e-06	23:20623228:20763228	35.0361	776.725	0.0451074
23	Chr23:20693229	20693229	A	C	0.0991736	14.0031	3.02364	3.64e-06	23:20623229:20763229	35.0361	776.725	0.0451074

## Sheet: L-valine
A summary of SNPs significantly associated with L-valine
Chromosome	Significant SNP	Position (bp)	Alternative allele	Reference allele	Freq	Allele substitution effect	se	P-value	140-kbp region	VSNP	VP	VSNP/VP (%)
1	Chr1:50624076	50624076	C	T	0.0627572	24.3792	5.45724	7.92e-06	1:50554076:50694076	69.9173	1648.22	0.04242
6	Chr6:91566863	91566863	A	G	0.058642	-25.4347	5.613	5.86e-06	6:91496863:91636863	71.4244	1648.22	0.0433344
8	Chr8:8145834	8145834	T	G	0.166667	-16.2595	3.5607	4.96e-06	8:8075834:8215834	73.4366	1648.22	0.0445552
9	Chr9:77811949	77811949	G	A	0.139918	17.3172	3.77039	4.37e-06	9:77741949:77881949	72.177	1648.22	0.043791
9	Chr9:77814324	77814324	T	C	0.102881	19.5028	4.24597	4.36e-06	9:77744324:77884324	70.2116	1648.22	0.0425986
9	Chr9:77814553	77814553	T	TA	0.141975	16.8902	3.75628	6.91e-06	9:77744553:77884553	69.5043	1648.22	0.0421694
10	Chr10:54591952	54591952	A	G	0.169753	-15.228	3.44373	9.78e-06	10:54521952:54661952	65.3643	1648.22	0.0396576
10	Chr10:54617402	54617402	T	C	0.169753	-15.228	3.44373	9.78e-06	10:54547402:54687402	65.3643	1648.22	0.0396576
16	Chr16:21492834	21492834	G	T	0.338477	12.0456	2.68702	7.36e-06	16:21422834:21562834	64.9772	1648.22	0.0394228
18	Chr18:8805970	8805970	G	A	0.494856	11.3894	2.51322	5.85e-06	18:8735970:8875970	64.8524	1648.22	0.039347
18	Chr18:8808137	8808137	C	A	0.494856	11.3894	2.51322	5.85e-06	18:8738137:8878137	64.8524	1648.22	0.039347
18	Chr18:8808419	8808419	C	G	0.494856	11.3894	2.51322	5.85e-06	18:8738419:8878419	64.8524	1648.22	0.039347
18	Chr18:8811762	8811762	A	G	0.494856	11.3894	2.51322	5.85e-06	18:8741762:8881762	64.8524	1648.22	0.039347
18	Chr18:8812291	8812291	T	A	0.489712	11.3351	2.52854	7.36e-06	18:8742291:8882291	64.215	1648.22	0.0389604
18	Chr18:8812870	8812870	G	C	0.493827	11.233	2.50852	7.54e-06	18:8742870:8882870	63.0805	1648.22	0.038272
18	Chr18:8812893	8812893	A	G	0.493827	11.233	2.50852	7.54e-06	18:8742893:8882893	63.0805	1648.22	0.038272
18	Chr18:8813845	8813845	G	A	0.478395	11.3597	2.55698	8.89e-06	18:8743845:8883845	64.4009	1648.22	0.0390731
18	Chr18:8814807	8814807	G	T	0.48251	11.8333	2.55539	3.64e-06	18:8744807:8884807	69.9278	1648.22	0.0424264
18	Chr18:8815068	8815068	G	A	0.493827	11.233	2.50852	7.54e-06	18:8745068:8885068	63.0805	1648.22	0.038272
18	Chr18:8816619	8816619	TGG	AGG	0.493827	11.233	2.50852	7.54e-06	18:8746619:8886619	63.0805	1648.22	0.038272
18	Chr18:8816620	8816620	A	G	0.493827	11.233	2.50852	7.54e-06	18:8746620:8886620	63.0805	1648.22	0.038272
18	Chr18:8818016	8818016	T	A	0.388889	12.3116	2.6654	3.86e-06	18:8748016:8888016	72.0451	1648.22	0.043711
20	Chr20:54511721	54511721	T	C	0.436214	-11.1775	2.51736	8.99e-06	20:54441721:54581721	61.4516	1648.22	0.0372837

[truncated: 1 more sheets: dimethyl sulfone]
