# Supplementary material for: Identification of candidate genes and enriched biological functions for feed efficiency traits by integrating plasma metabolites and imputed whole genome sequence variants in beef cattle
Source: BMC Genomics. 2021 Nov 15;22:823. doi: 10.1186/s12864-021-08064-5 (PMC8591823; doi:10.1186/s12864-021-08064-5)
Supplement: Supplementary file 3 — Additional file 3. This file contains a summary of candidate genes for the 11 metabolites. [file 12864_2021_8064_MOESM3_ESM.xlsx]

## Sheet: citric acid
A summary of candidate genes for citric acid
Gene stable ID	Gene name	Chromosome	Gene start (bp)	Gene end (bp)
ENSBTAG00000052724		10	83456389	83483472
ENSBTAG00000048139	Metazoa_SRP	10	83522680	83522975
ENSBTAG00000005284	SERPINE3	12	20784319	20816359
ENSBTAG00000002970	INTS6	12	20817642	20903002
ENSBTAG00000048735		18	63655336	63655674
ENSBTAG00000053137		18	63659915	63660253
ENSBTAG00000050885		18	63678596	63678934
ENSBTAG00000000803	ZNF667	18	63719243	63741526
ENSBTAG00000000801	ZNF583	18	63750840	63757996
ENSBTAG00000020089	USP32	19	12577140	12778987
ENSBTAG00000017969	CA4	19	12803073	12811847
ENSBTAG00000012672	ZNHIT3	19	12843752	12850362
ENSBTAG00000012675	MYO19	19	12850548	12884004
ENSBTAG00000043093		19	12852860	12852989
ENSBTAG00000013475	TRAF3	21	67549224	67603033
ENSBTAG00000015750	AMN	21	67610926	67621574
ENSBTAG00000016456	CDC42BPB	21	67623262	67721124
ENSBTAG00000012904	EDEM1	22	21198504	21225184
ENSBTAG00000052329		22	21222169	21284068
ENSBTAG00000012902	ARL8B	22	21234916	21281338
ENSBTAG00000018167	KLHL31	23	6831277	6848149
ENSBTAG00000010970		29	13380041	13380523
ENSBTAG00000050252		29	46603761	46624255
ENSBTAG00000018280	SLC28A3	8	77514711	77587255

## Sheet: choline
A summary of candidate genes for choline
Gene stable ID	Gene name	Chromosome	Gene start (bp)	Gene end (bp)
ENSBTAG00000048628	HHAT	16	72651368	73012821
ENSBTAG00000043319	U5	16	72967480	72967597
ENSBTAG00000022783	CDH8	18	29354201	29761883
ENSBTAG00000042598		18	29459908	29460036
ENSBTAG00000012066	PECAM1	19	48541625	48619840
ENSBTAG00000007409	MILR1	19	48618991	48639790
ENSBTAG00000018420	POLG2	19	48660926	48677027
ENSBTAG00000018423	DDX5	19	48678120	48691777
ENSBTAG00000045885	bta-mir-3064	19	48680498	48680581
ENSBTAG00000014002	CEP95	19	48686458	48723349
ENSBTAG00000039227	5S_rRNA	19	63436196	63436315
ENSBTAG00000004339		21	19998520	20005965
ENSBTAG00000001526		21	20076520	20077473
ENSBTAG00000053783		21	20114128	20115057
ENSBTAG00000050647		21	20127284	20128027
ENSBTAG00000013093	ALDH3B1	29	45537447	45557692
ENSBTAG00000012072	NDUFS8	29	45559236	45563283
ENSBTAG00000000292	TCIRG1	29	45565564	45577936
ENSBTAG00000010304	CHKA	29	45579775	45640374
ENSBTAG00000001185	KMT5B	29	45668456	45718688
ENSBTAG00000005903	LRP5	29	45807108	45927821
ENSBTAG00000009584	PPP6R3	29	45936791	46061309
ENSBTAG00000021999	CPT1A	29	46164784	46225440
ENSBTAG00000004348	MRPL21	29	46258414	46269659
ENSBTAG00000022185	IGHMBP2	29	46268478	46293180
ENSBTAG00000046090		29	46309663	46318035
ENSBTAG00000016774		29	46313912	46340047
ENSBTAG00000015185	MRGPRF	29	46354537	46364270
ENSBTAG00000010865	CACNG2	5	74969135	75090284
ENSBTAG00000026657	IFT27	5	75135020	75158505
ENSBTAG00000008137		5	75145365	75145619
ENSBTAG00000048453		5	75159264	75168690
ENSBTAG00000019159	PVALB	5	75176504	75193657
ENSBTAG00000006734	BICD1	5	77487500	77732164
ENSBTAG00000045015	U6	9	75809345	75809438
ENSBTAG00000020097	PERP	9	75912273	75926756

## Sheet: glycine
A summary of candidate genes for glycine
Gene stable ID	Gene name	Chromosome	Gene start (bp)	Gene end (bp)
ENSBTAG00000013452	AQP9	10	52087944	52135881
ENSBTAG00000016197	PHLDB1	15	29261921	29310613
ENSBTAG00000054856	bta-mir-12011	15	29299174	29299232
ENSBTAG00000016202	TREH	15	29310821	29323620
ENSBTAG00000009067	DDX6	15	29361063	29392143
ENSBTAG00000048602		21	67939121	67942698
ENSBTAG00000016282	EIF5	21	67987965	67997279
ENSBTAG00000042713		21	67991310	67991435
ENSBTAG00000052838		21	68019816	68022816
ENSBTAG00000013410	MARK3	21	68022901	68140517
ENSBTAG00000052508	SEM1	4	14054960	14079935
ENSBTAG00000000500	PINX1	8	8476519	8542392
ENSBTAG00000054688	SOX7	8	8558547	8565452
ENSBTAG00000004134	C8H8orf74	8	8587781	8618663

## Sheet: L-tyrosine
A summary of candidate genes for L-tyrosine
Gene stable ID	Gene name	Chromosome	Gene start (bp)	Gene end (bp)
ENSBTAG00000004347	ADGRF5	23	20061552	20136992
ENSBTAG00000021609	ADGRF1	23	20213988	20258614
ENSBTAG00000049539		3	116138425	116149407

## Sheet: L-isoleucine
A summary of candidate genes for L-isoleucine
Gene stable ID	Gene name	Chromosome	Gene start (bp)	Gene end (bp)
ENSBTAG00000044343	7SK	1	61034260	61034483
ENSBTAG00000009573	C15H11orf49	15	76852552	77063224
ENSBTAG00000044593	U6	15	76976442	76976512
ENSBTAG00000004760	PPYR1	28	41909763	41915538
ENSBTAG00000051015		28	41947521	41947863
ENSBTAG00000018499	ANXA8L1	28	41953894	41970260

## Sheet: lysine
A summary of candidate genes for lysine
Gene stable ID	Gene name	Chromosome	Gene start (bp)	Gene end (bp)
ENSBTAG00000011871	BTLA	1	57228945	57261728
ENSBTAG00000009084	ATG3	1	57309120	57343709
ENSBTAG00000009085	SLC35A5	1	57343853	57364455
ENSBTAG00000010793	CCDC80	1	57364375	57478155
ENSBTAG00000040144		1	57570680	57586854
ENSBTAG00000001235	CD200R1L	1	57639751	57681112
ENSBTAG00000006534	GTPBP8	1	57707956	57727875
ENSBTAG00000005723	NEPRO	1	57725471	57740983
ENSBTAG00000000242		1	57798617	57799321
ENSBTAG00000013909	BOC	1	57945013	58023212
ENSBTAG00000050116		1	58031272	58058215
ENSBTAG00000013920		1	58075022	58113303
ENSBTAG00000049524		1	58125957	58131730
ENSBTAG00000013937	SPICE1	1	58141829	58199879
ENSBTAG00000013292	SIDT1	1	58218879	58326309
ENSBTAG00000052710	U6	1	58290866	58290972
ENSBTAG00000012413	FGF12	1	74876548	75283017
ENSBTAG00000039065	HS6ST3	12	73363796	74075781
ENSBTAG00000049877		17	59276889	59292099
ENSBTAG00000050635	U6	17	59325625	59325731
ENSBTAG00000017216	FRMD5	21	55493420	55815798
ENSBTAG00000042421		21	55604846	55604919
ENSBTAG00000045318	5S_rRNA	27	18213947	18214065
ENSBTAG00000015913	MFHAS1	27	24865164	24975150
ENSBTAG00000042502		27	24964840	24964974
ENSBTAG00000008652	STYXL2	3	1605719	1673362
ENSBTAG00000009148	GPA33	3	1675900	1728605
ENSBTAG00000013802	DAB1	3	88677121	89136086
ENSBTAG00000053837	OR6C75	5	58550539	58551477
ENSBTAG00000049581		5	58594819	58595757
ENSBTAG00000049184		5	58618611	58619627
ENSBTAG00000048408		5	58694733	58695704
ENSBTAG00000002313	ITPR2	5	82983642	83572811
ENSBTAG00000000393	SSPN	5	83676933	83723213
ENSBTAG00000051399		7	72543672	72546655
ENSBTAG00000054729		9	79025827	79025897

## Sheet: L-lactic acid
A summary of candidate genes for L-lactic acid
Gene stable ID	Gene name	Chromosome	Gene start (bp)	Gene end (bp)
ENSBTAG00000031306	PLSCR1	1	122041887	122092789
ENSBTAG00000013452	AQP9	10	52087944	52135881
ENSBTAG00000013793	NEDD4	10	54425968	54570727
ENSBTAG00000005848	PRTG	10	54636043	54780229
ENSBTAG00000009151	PYGO1	10	54810099	54830804
ENSBTAG00000008571	CUX2	17	54818687	55096432
ENSBTAG00000002023	NOS1	17	57763560	57876534
ENSBTAG00000032097	FBXO21	17	57900735	57938125
ENSBTAG00000016338	SPPL3	17	63028441	63121549
ENSBTAG00000045977	Metazoa_SRP	17	63117736	63118020
ENSBTAG00000021795	HNF1A	17	63165815	63182551
ENSBTAG00000021796	C17H12orf43	17	63183519	63193665
ENSBTAG00000003297	OASL	17	63195671	63211740
ENSBTAG00000046887		17	63204673	63205053
ENSBTAG00000010847	FOXN4	17	63818770	63841781
ENSBTAG00000022058	ACACB	17	63845551	63976145
ENSBTAG00000008494	TMEM171	20	8497858	8508646
ENSBTAG00000053703		20	8549488	8587909
ENSBTAG00000017545	FCHO2	20	8600241	8673697
ENSBTAG00000037010	5S_rRNA	25	4786474	4786593
ENSBTAG00000012700	CD247	3	1182748	1266862
ENSBTAG00000024534	POU2F1	3	1280068	1481060
ENSBTAG00000021024	MACF1	3	106591094	106927295
ENSBTAG00000044292	bta-mir-2416	3	106655124	106655205
ENSBTAG00000009070	NPFFR2	6	87248937	87325253
ENSBTAG00000044046	SGCD	7	67575790	68016498

## Sheet: L-glutamine
A summary of candidate genes for L-glutamine
Gene stable ID	Gene name	Chromosome	Gene start (bp)	Gene end (bp)
ENSBTAG00000053381	U6	12	8031674	8031776
ENSBTAG00000018237	MYO16	12	83879567	84298506
ENSBTAG00000050070		16	75768942	75810353
ENSBTAG00000053010		16	75825896	75841153
ENSBTAG00000030910		16	75850895	75887017
ENSBTAG00000047930	UBE2E2	27	42324254	42691907
ENSBTAG00000010602	DDX56	4	76865589	76874946
ENSBTAG00000044146	NPC1L1	4	76889504	76912254
ENSBTAG00000006325	NUDCD3	4	76917098	76988105
ENSBTAG00000012653	CAMK2B	4	77025265	77117686
ENSBTAG00000002431	TRIM24	4	102170007	102282310
ENSBTAG00000050451		4	102241193	102242311
ENSBTAG00000031265	SVOPL	4	102292874	102379468
ENSBTAG00000042817	Y_RNA	4	102386012	102386108
ENSBTAG00000004263	ATP6V0A4	4	102389791	102436384
ENSBTAG00000020133	PPP3CC	8	69756418	69835876
ENSBTAG00000052118		8	69817203	69820540
ENSBTAG00000014401	SORBS3	8	69848988	69878635
ENSBTAG00000054318		8	69857648	69858742
ENSBTAG00000007369	PDLIM2	8	69882167	69895316
ENSBTAG00000005466		8	69902137	69905977
ENSBTAG00000005469	CCAR2	8	69908360	69923010

## Sheet: L-leucine
A summary of candidate genes for L-leucine
Gene stable ID	Gene name	Chromosome	Gene start (bp)	Gene end (bp)
ENSBTAG00000031178	SLC9A9	1	125042863	125706599
ENSBTAG00000054067		1	125109231	125110338
ENSBTAG00000025450	SYNE2	10	76116422	76386867
ENSBTAG00000004498	ESR2	10	76395356	76445041
ENSBTAG00000044963	U6	10	76446758	76446861
ENSBTAG00000014700	DYNC1LI1	22	6973311	7026356
ENSBTAG00000054555		22	7039077	7042599
ENSBTAG00000000322	CD2AP	23	20602899	20689496
ENSBTAG00000037687	ADGRF2	23	20706772	20740185
ENSBTAG00000002934	ADGRF4	23	20752000	20764795
ENSBTAG00000019633	SHROOM3	6	91317426	91647743
ENSBTAG00000032024	KATNA1	9	86816821	86851320
ENSBTAG00000015076	LATS1	9	86860562	86897588
ENSBTAG00000050728		9	86890996	86893064
ENSBTAG00000049901		9	86897048	86897649
ENSBTAG00000010196	NUP43	9	86902280	86917596
ENSBTAG00000010204	PCMT1	9	86919468	86962347

## Sheet: L-valine
A summary of candidate genes for L-valine
Gene stable ID	Gene name	Chromosome	Gene start (bp)	Gene end (bp)
ENSBTAG00000013793	NEDD4	10	54425968	54570727
ENSBTAG00000005848	PRTG	10	54636043	54780229
ENSBTAG00000019633	SHROOM3	6	91317426	91647743
ENSBTAG00000005396	XKR6	8	8147972	8164211
ENSBTAG00000047359	Metazoa_SRP	8	8159445	8159740

[truncated: 1 more sheets: dimethyl sulfone]
